# Supplementary material for: Large-scale genetic characterization of Parkinson’s disease in the African and African admixed populations
Source: Brain. 2025 Oct 8;149(5):1537–53. doi: 10.1093/brain/awaf379 (PMC13140531; doi:10.1093/brain/awaf379)
Supplement: awaf379_Supplementary_Data [file awaf379_supplementary_data.zip]

Archive with 3 entries (3 files):
- brain-2025-00177-File011.xlsx
- brain-2025-00177-File009.pdf
- brain-2025-00177-File010.pdf
