# Supplementary material for: Large-scale genetic characterization of Parkinson’s disease in the African and African admixed populations
Source: Brain. 2025 Oct 8;149(5):1537–53. doi: 10.1093/brain/awaf379 (PMC13140531; doi:10.1093/brain/awaf379)
Supplement: awaf379_Supplementary_Data [file awaf379_supplementary_data.zip › brain-2025-00177-File011.xlsx]

## Sheet: SupplementaryTable1
Supplementary Table 1. Demographic characteristics of study participants (All of Us, GP2-BLAAC PD, NPDRN, PDGENE, UK biobank).
		N	Sex at birth	Mean age	Mean age at onset	Disease duration	Family history (%)	Admixture estimated from genetic data (%s)
All of Us Research Program	cases	93	47 female	68.49 ± 10.85	60.98 ± 11.51	7.51 ± 4.38	NA	100% AFR
			45 male	69.18 ± 10.06	62.53 ± 11.51	6.64 ± 5.04
	controls	10360	4,873 female	69.23 ± 6.11
			5,156 male	68.26 ± 5.41
GP2-BLAAC PD	cases	186	85 female	65.72 ± 14.21	58.51 ± 16.11	6.53 ± 5.4	0.059	49 % AFR, 51% AAC
			91 male	64.19 ± 13.45	54.41± 13.26	6.81 ± 6.57	0.033
	controls	236	155 female	75.04 ± 11.55
			80 male	70.25 ± 14.58
NPDRN	cases	108	29 female	61.28 ± 10.55	56.34 ± 11.90	4.93 ± 5.73	0.069	100% AFR
			79 male	60.53 ± 9.96	58.95 ± 12.29	5.44 ± 5.82	0.0759
	controls	60	17 female	65.41 ± 8.13
			43 male	65.95 ± 9.78
PDGENE	cases	283	124 female	63.71 ± 15.28	57.37 ± 11.80	9.07 ± 7.53	0.1756	72 % AFR, 28 % AAC
			159 male	63.01 ± 16.88	58.83 ± 12.34	8.25 ± 6.00	0.1394
	controls	NA
UK biobank	cases	40	14 female	73.42 ± 8.1	66.79 ± 9.55	6.57 ± 7.7	NA	76 % AFR, 24 % AAC
			26 male	75.97 ± 5.8	70.72 ± 10.41	5.24 ± 7.26
	controls	1171	671 female	79.07 ± 3.73
			500 male	78.92 ± 3.96
Total: 710 cases and 11,827 controls
AFR= African ancestry; AAC= African admixed ancestry; Current age is used for UKB participants. Disease duration was based on symptom onset. Sex at birth was NA for 11 cases and 332 control samples. Family history was reported for first or second degree relatives only. N = number of samples. AAC reference genome panels were not included in the All of Us ancestry estimation. Genetic ancestry was a…

## Sheet: SupplementaryTable2
Supplementary Table 2. Genes associated with Parkinson's disease, parkinsonism and related neurodegenerative diseases
Gene	Confidence as PD gene*	OMIM	Inheritance mode	Chr	Start	End
DJ-1	Very high	Parkinson disease 7, early onset	AR	1	7961711	7985505
VPS13D	Other	Spinocerebellar ataxia autosomal recessive 4	AR	1	12230030	12512047
ATP13A2	Very high	Spastic paraplegia 78, Kufor-Rakeb syndrome	AR	1	16985958	17011928
PINK1	Very high	Parkinson disease 6, early onset	AR	1	20633458	20651511
DNAJC6	High	Parkinson disease 19, early-onset	AR	1	65264749	65415871
GBA1	Very high	Late-onset Parkinson disease susceptibility, Lewy body dementia susceptibility, Gaucher disease	AD	1	155234452	155244627
XPR1	Other	Basal ganglia calcification, idiopathic, 6	AD,AR	1	180632022	180890279
DSTYK	Other	Spastic paraplegia 23, autosomal recessive	AR	1	205142505	205211702
DCTN1	Other	Amyotrophic lateral sclerosis, susceptibility, Neuronopathy, distal hereditary motor 14, Perry syndrome	AD,AR	2	74361155	74391866
PRKRA	Other	Dystonia 16	AR	2	178431414	178451175
SLC19A3	Other	Thiamine metabolism dysfunction syndrome 2 (biotin/thiamine-responsive basal ganglia disease)	AR	2	227683763	227718028
GIGYF2	Low	Parkinson disease 11	AD	2	232697331	232860605
EIF4G1	Low	Parkinson disease 18	AD	3	184314606	184335358
SNCA	Very high	Parkinson disease 1, Parkinson disease 4, Dementia, Lewy body	AD	4	89724099	89838304
SLC6A3	Other	Parkinsonism-dystonia, infantile, 1	AR	5	1392794	1445440
PDE8B	Other	Striatal degeneration, pigmented nodular adrenocortical disease	AD	5	77086715	77428256
KCNN2	Other	Dystonia 34, myoclonic, Neurodevelopmental disorder with or without variable movement or behavioral abnormalities	AD	5	114055978	114496496
CSF1R	Other	Brain abnormalities, neurodegeneration, and dysosteosclerosis,Leukoencephalopathy, diffuse hereditary, with spheroids 1	AD,AR	5	150053295	150113365
SNX14	Other	Spinocerebellar ataxia, autosomal recessive 20	AR	6	85505496	85593858
RAB32	Low	Parkinson disease 26 susceptibility	AD	6	146543833	146554953
PRKN	Very high	Parkinson disease 2, juvenile	AR	6	161347417	162727766
AP5Z1	Other	Spastic paraplegia 48	AR	7	4775623	4794397
CHCHD2	Low	Parkinson disease 22	AD	7	56101573	56106476
SLC20A2	Other	Basal ganglia calcification, idiopathic, 1	AD	8	42416475	42541954
THAP1	Other	Dystonia 6, torsion	AD	8	42836674	42843325
VPS13A	Other	Choreoacanthocytosis	AR	9	77177534	77421537
TOR1A	Other	Dystonia 1, torsion	AD	9	129812942	129824136
MTPAP	Other	Spastic ataxia 4, autosomal recessive	AR	10	30309801	30349278
SLC18A2	Other	Parkinsonism-dystonia, infantile, 2	AR	10	117241114	117279430
ANO3	Other	Dystonia 24	AD, AR	11	26188808	26663289
LRRK2	Very high	Parkinson disease 8	AD	12	40224997	40369285
GCH1	Other	Dystonia, DOPA-responsive; Hyperphenylalaninemia, BH4-deficient, B	AD,AR	14	54842017	54902826
TRPM7	Other	Amyotrophic lateral sclerosis-parkinsonism/dementia complex, susceptibility	AD	15	50557158	50686797
VPS13C	High	Parkinson disease 23, early onset	AR	15	61852389	62060447
VPS35	Very high	Parkinson disease 17	AD	16	46656132	46689178
SPG7	Other	Spastic paraplegia 7	AD, AR	16	89508388	89557768
MAPT	Other	Parkinson disease, dementia, frontotemporal, with or without parkinsonism, supranuclear palsy, progressive, pick disease	AD	17	45894554	46028334
TSPOAP1	Other	Dystonia 22	AR	17	58301231	58328795
GNAL	Other	Dystonia 25	AD	18	11689264	11885685
PNPLA6	Other	Spastic paraplegia 39, autosomal recessive	AR	19	7534164	7561767
C19orf12	Other	Neurodegeneration with brain iron accumulation 4, Spastic paraplegia 43	AR	19	29698886	29715789
KMT2B	Other	Dystonia 28, childhood-onset	AD	19	35718003	35738878
ATP1A3	Other	Dystonia 12, Alternating hemiplegia of childhood 2, CAPOS syndrome, Developmental and epileptic encephalopathy 99	AD	19	41966582	41994230
PSMF1	New	NA	NA	20	1113263	1172246
VPS16	Other	Dystonia 30	AD	20	2840745	2866732
APP	Other	Alzheimer disease 1, familial, Cerebral amyloid angiopathy, Dutch, Italian, Iowa, Flemish, Arctic variants	AD	21	25880550	26171128
SYNJ1	High	Parkinson disease 20, early-onset	AR	21	32628759	32728394
ITSN1	New	NA	AD	21	33642501	33899861
FBXO7	Very high	Parkinson disease 25	AR	22	32474811	32498829
KCTD17	Other	Dystonia 26, myoclonic	AD	22	37051742	37063390
PLA2G6	Very high	Parkinson disease 14	AR	22	38111495	38181830

## Sheet: SupplementaryTable3
Supplementary Table 3. Genetic - phenotypic correlations of Parkinson's disease variant carriers
Variant	Protein Change	Gene	dbSNP	Zygosity	ClinVar	Sex	Ancestry	AAO	Disease Duration (years)	Additional Clinical Features	Cognitive Impairment Severity Index	MMSE score	MOCA score	SCOPA_cog_total_score	BSIT_smell_test_score	IDEA_score	RBD present	Family History	Dataset
1:65385900:G:A	p.Arg330Gln	DNAJC6	rs375848137	1 het	Uncertain significance	male	AFR	47	1									no	NPDRN
1:7962871:C:G	p.Ala29Gly	DJ-1	rs376428939	1 het	NA	female	AFR	30	10	resting tremor, bradykinesia, rigidity		28						yes	BLAACPD
1:155235002:C:T	p.Arg535His	GBA1	rs75822236	1 het	Likely pathogenic	female	AFR	74	3		2							no	BLAACPD
1:155235196:G:A	p.Arg502Cys	GBA1	rs80356771	1 het	Pathogenic	female	AAC	58	12		0							no	BLAACPD
1:155235217:C:G	p.Ala495Pro	GBA1	rs368060	1 het	Pathogenic(1); Likely pathogenic(1); Uncertain significance(2)	female	AFR	50s	3									NA	All of Us
1:155235727:C:G	p.Asp448His	GBA1	rs1064651	1 het	Pathogenic/Likely pathogenic	female	AAC	52	4				27		4			NA	BLAACPD
1:155235823:C:T	p.Gly416Ser	GBA1	rs121908311	1 het	Pathogenic/Likely pathogenic	female	AFR	51	13									NA	All of Us
1:155235831:T:C	p.His413Arg	GBA1	rs911331923	1 het	NA	male	CAH	40s	7		0							NA	BLAACPD
1:155236426:G:C	p.Ala348Gly	GBA1	rs78396650	1 het	Uncertain significance	male	AFR	50s	16									NA	All of Us
1:155236249:A:C	p.Ile407Ser	GBA1	rs1057519358	1 het	NA	male	AAC	52	8	bradykinesia, rigidity								no	BLAACPD
1:155236269:C:T	p.Met400Ile	GBA1	rs149487315	6 hets	Uncertain significance	male; female; male; male; male; male	AFR; AFR; AFR; AAC; NA; NA	63; 51; 74; 53; 42; 55	9; 7; 2; 2; 23; 3	*Sample 3 only: site of onset: left upper limb, Asymmetric rest tremor bradykinesia, leadpipe rigidity, impaired dexterity, hypomimiaHoehn and Yahr at inclusion = 2, freezing of gait, reduced arm swing, shuffling, Years of education: 6, MDS UPDRS q1.1 (Cognitive impairment) – Score = 1 (Slight – impairment appreciated by patient or caregiver; All other samples do not have additional clinical feat…	3; NA; NA; NA; NA; NA		*Sample 3 only: 14 (6 years of education) (Visuospatial 2/5; Naming 3/3; Attention 0/6; Language 0/2 repetition and 0/1 Fluency (listed 6 words); Abstraction 0/2; Delayed )); All other samples do not have MOCA information available					no; no; no; yes (first degree relative is wild type); no; no	BLAACPD (2); NPDRN; PDEGENE (3)
1:155236302:C:G	p.Gln389His	GBA1	rs761681845	1 het	Uncertain significance	male	AAC	66	2									no	PDGENE
1:155236379:C:G	p.Gly364Arg	GBA1	NA	1 het	NA	male	AFR	57	2		1							NA	BLAACPD
1:155237441:GC:G	p.Ala300Profs*4	GBA1	NA	1 het	NA	female	AFR	40	3	resting tremor, bradykinesia, rigidity				28				yes	BLAACPD
1:155238215:T:C	p.Asn227Ser	GBA1	rs364897	1 het	Pathogenic	male	AFR	53	7									NA	BLAACPD
1:155238228:A:G	p.Trp223Arg	GBA1	rs61748906	1 het	Pathogenic/Likely pathogenic	male	AFR	60	1	site of onset: right upper limb, initial symptom: tremor, Details at recruitment: Asymmetric rest tremor bradykinesia, leadpipe rigidity; impaired dexterity, hypomimia, erduced arm swing, shuffling, MDS UPDRS q1.1 (Cognitive impairment) – Score = 1 (Slight – impairment appreciated by patient or caregiver, Hoehn and Yahr at inclusion = 4, Responsive to levodopa therapy (Levodopa daily 375mg and Ro…			16 (Visuospatial 4/5; Naming 3/3; Attention 3/6; Language 0/2 repetition and 0/1 Fluency (listed 7 words); Abstraction 0/2; Delayed recall 0/5; Orientation 6/6.			13	yes	no	NPDRN
1:155238291:G:A	p.Arg202Ter	GBA1	rs1009850780	1 het	Pathogenic/Likely pathogenic	female	AFR	56	8									no	PDGENE
1:155238596:C:A	p.Arg170Leu	GBA1	rs80356763	2 hets	Likely pathogenic	female; female	AFR; AFR	30; 45										siblings	gp2
1:155239962:G:T	p.Ser77Arg	GBA1	rs368786234	1 het	Uncertain significance	male	AAC	73	0									NA	BLAACPD
1:155239968:GGTA:G	p.Thr75del	GBA1	rs761621516	3 hets	Pathogenic/Likely pathogenic	female; male; male	AFR; AFR; NA	59; 72; 55	2; 6; 11	resting tremor, bradykinesia, rigidity; NA; NA								NA	BLAACPD(1), PDGENE(2)
1:20637897:T:G	p.Leu148Trp	PINK1	rs56297806	1 het	NA	male	AFR	47	23									NA	PDGENE
1:20650482:G:A	p.Gly513Ser	PINK1	NA	1 het	NA	female	AAC	48	10									yes	PDGENE
4:89729236:C:A	p.Met116Ile	SNCA	rs1378041201	1 het	NA	male	AFR	59	8									no	PDGENE
6:161350144:GC:G	p.Cys451Serfs*190	PRKN	NA	2 hets	NA	female; female	AFR; NA	24; 23	14; 22									yes; yes	PDGENE
6:161569357:G:T	p.Gln311Lys	PRKN	NA	1 het	NA	female	AFR	45										yes	gp2
21:25911899:G:C	p.Tyr267His	PRKN	rs114696251	2 hets	Uncertain significance	male; male	AFR; AFR	38; 60s	NA; NA				23; NA			7	no	NA	BLAACPD; All of Us
6:162201226:A:G	p.Tyr147His	PRKN	rs537030286	2 hets	NA	female; female	AFR, AFR	44; 64	3;1							13; NA	yes; NA	NA; NA	NPDRN
6:162201248:AC:A	p.Gly139Valfs*38	PRKN	rs751790069	1 het	NA	female	AFR	28	10									no	PDGENE
6:162262560:TCAGTGTGCAGAATGACAGCCAGCCCCACAGAGTCTCCTGG:T	p.Pro113Thrfs*51	PRKN	rs771529549	1 het	Pathogenic/Likely pathogenic	female	AFR	28	10									no	PDGENE
6:162443325:AT:A	p.Asn52Metfs*29	PRKN	rs754809877	2 hets	Pathogenic	female	NA	28	12									no	PDGENE
12:40225153:G:A	p.Gly8Arg	LRRK2	rs981632250	1 het	Uncertain significance	female	AFR	40	3	resting tremor, bradykinesia, rigidity				28				yes	BLAACPD
12:40240566:G:A	p.Glu219Lys	LRRK2	rs1941678161	1 het	Uncertain significance	female	AAC	66	2									no	PDGENE
12:40243646:A:C	p.Glu268Ala	LRRK2	rs373254349	1 het	NA	female	NA	63	7									no	PDGENE
12:40257368:T:C	p.Phe470Ser	LRRK2	rs1466690781	1 het	Uncertain significance	male	AAC	74	0									no	PDGENE
12:40309228:A:T	p.Ile1438Lys	LRRK2	NA	1 het	NA	female	NA	60	NA									yes	PDGENE
12:40314047:C:T	p.Arg1538Cys	LRRK2	rs150620977	1 het	NA	female	AFR	40s	15									no	All of Us
12:40322392:G:T	p.Glu1797Asp	LRRK2	rs778789162	2 hets	Uncertain significance	male; male	AFR; AFR	57; 57	1; 14		0; 3							no	BLAACPD
12:40335031:G:A	p.Arg1941His	LRRK2	rs77428810	1 het	Uncertain significance	male	NA	53										yes	PDGENE
12:40346826:ACTACT:A	p.Leu2063Ter	LRRK2	rs111739194	1 het	Uncertain significance	male	AFR	50s	4									NA	All of Us
12:40346855:G:A	p.Gly2071Asp	LRRK2	rs199672415	1 het	Uncertain significance	female	AAC	64	2		1							no	BLAACPD
12:40351622:G:T	p.Met2155Ile	LRRK2	rs974632242	1 het	Uncertain significance	female	AAC	NA	NA									NA	BLAACPD
12:40364985:G:A	p.Arg2442His	LRRK2	rs749224394	1 het	Uncertain significance	male	AAC	59	11									no	PDGENE
15:50561703:G:T	p.Thr1857Asn	TRPM7	NA	5 hets	NA	male; female; male; female; male	AFR; AAC; AAC; NA; AFR	41; 62; 50; 65; 70	12; 4; 4; 9; 5									no; no; no; no; NA	BLAACPD; PDGENE(3), UKB
15:50592022:T:C	p.Thr1405Ala	TRPM7	rs932924637	1 het	NA	female	CAH	46	6									NA	BLAACPD
15:50592184:A:G	p.Ser1351Pro	TRPM7	rs202245737	2 hets	Uncertain significance	female	AFR; NA	70; 62	5; NA		2							no; yes	BLAACPD; PDGENE
15:50575052:G:A	p.Leu1606pHE	TRPM7	rs949327598	1 het	NA	male	NA	56	7									yes	PDGENE
15:50592474:G:A	p.Ala1254Val	TRPM7	rs56288221	2 hets	NA	female; male	AAC; NA	59; 63	11; NA									no; no	PDGENE
15:50594477:A:C	p.Cys1143Gly	TRPM7	NA	1 het	NA	male	AFR	55	2	resting tremor, bradykinesia, rigidity				22				no	BLAACPD
15:50607250:A:T	p.Trp887Arg	TRPM7	rs35648842	1 het	Uncertain significance	male	AAC	71	5									yes	PDGENE
15:50609846:C:G	p.Ser799Ter	TRPM7	rs2060020961	1 het	NA	male	AFR	60s	7									NA	All of Us
15:50612757:T:C	p.Thr615Ala	TRPM7	rs150072757	6 hets	NA	male; male; female; female; female; male	AAC; AAC; NA; NA; AFR; AFR	55; 68; 62; 65; 50s; 70s	1; 12; 8; NA; 13; 3									no; no; no; no; NA; NA	BLAACPD; PDGENE(3); All of Us(2)
15:50613723:T:C	p.Gln585Arg	TRPM7	rs2060130966	1 het	NA	male	AFR	60s	7									NA	All of Us
15:50574943:T:C	p.His1642Arg	TRPM7	rs909275553	1 het	Uncertain significance	male	AFR	61	1	normal cogniton, Postural instability and gait difficulty								NA	NPDRN
15:50619780:G:C	p.Pro487Ala	TRPM7	rs763473357	1 het	NA	female	AAC	53	6									no	PDGENE
15:50637535:T:C	p.Asn240Ser	TRPM7	rs376238951	1 het	NA	female	AAC	36	10	bradykinesia, rigidity								no	BLAACPD
15:50639444:T:G	p.Asn214His	TRPM7	rs79028669	8 hets	NA	male; male; male; male; female; female; male; male	AFR; AAC; AFR; AAC; AAC; NA; AFR; AFR	27; 40; 60; 71, 54; 68; 60s; 62	25; 5; 10; 5; 11; NA; 9; 1	resting tremor, bradykinesia, rigidity; NA; NA; NA; NA; NA; NA								no; no; no; yes; no; no; NA, no	BLAACPD(2); PDGENE(4); All of Us, NPDRN
15:61907388:C:A	p.Gly2994Val	VPS13C	rs141989364	1 het	Uncertain significance	male	AAC	40	0									NA	BLAACPD
15:61920246:G:C	p.Pro2433Arg	VPS13C	rs148467516	1 het	NA	male	AFR	49	2								yes	yes, younger brother	NPDRN
15:61922729:T:C	p.Ile2215Val	VPS13C	rs573636554	1 het	NA	male	AFR	47	1								yes	no	NPDRN, UKB
15:61927156:C:A	p.Val2151Leu	VPS13C	rs796096256	1 het	NA	male	AFR	48	8	resting tremor, bradykinesia, rigidity								yes	BLAACPD
15:61991795:C:T	p.Arg454Gln	VPS13C	rs778045113	1 het	Uncertain significance	male	AAC	41	5	bradykinesia, rigidity, right handedness				32				no	BLAACPD
15:62012164:C:G	p.Asp276His	VPS13C	rs770651634	1 het	NA	male	AFR	38	12				23		10			yes	BLAACPD
16:46662991:T:C	p.Met607Val	VPS35	rs1555523076	1 het	NA	male	AFR	40	5	positive response to levodopa, resting tremor, no signs of hyposmia or cognitive impairment, with a UPDRS Part 1.1 cognition score of 0, no dyskinesia including levodopa-induced dyskinesia, a Hoehn and Yahr stage 2, 16 years of education								yes	NPDRN
16:46679050:C:G	p.Asp205His	VPS35	NA	1 het	NA	male	AAC	48	10									no	BLAACPD
17:45974436:C:T	p.Ala91Val	MAPT	rs780582778	1 het	Uncertain significance	male	AFR	57	1		0							NA	BLAACPD
17:45983468:C:A	p.Arg297Ser	MAPT	rs150983093	1 het	Uncertain significance	male	NA	51	8									no	PDGENE
17:45983577:G:C	p.Gly333Ala	MAPT	rs376750246	2 hets	Uncertain significance	female; male	AFR; AAC	24; 36	2; 7	resting tremor, bradykinesia, rigidity; NA		NA; 29						no; yes	BLAACPD
17:45982962:C:G	p.Ala128Gly	MAPT	rs899291077	1 hom	NA	male	AFR	72	2	resting tremor, bradykinesia, rigidity								no	BLAACPD
21:25897590:C:T	p.Val683Ile	APP	rs762823452	1 het	Uncertain significance	female	NA	67	4									no	PDGENE
21:25911800:T:C	p.Asp617Gly	APP	rs1428668753	1 het	NA	female	AFR	60	2	tremor dominant, normal cognition							no	NA	NPDRN
21:25911899:G:C	p.Pro584Arg	APP	rs145371658	1 het	Uncertain significance	female	AFR	64	1	normal cognition, intermediate motor phenotype								NA	NPDRN
21:25954673:C:T	p.Arg535His	APP	rs753052785	1 het	NA	male	AFR	44	4	tremor dominant, normal cognition						10	yes	NA	NPDRN
21:25955716:C:T	p.Ala500Thr	APP	rs201547994	1 het	Uncertain significance	male	AFR	41	12									no	BLAACPD
21:25982360:C:T	p.Arg403Gln	APP	rs773436278	2 hets	NA	male; male	AAC; CAH	70; NA	4; NA		1; 3							no; NA	BLAACPD
21:25982445:C:T	p.Val375Ile	APP	rs141331202	1 het	Uncertain significance	male	AFR	72	2									no	PDGENE
21:25997360:G:A	p.Leu364Phe	APP	rs749453173	2 hets	Uncertain significance	female; female	AFR; AFR	44; 45	11; 12		1; NA							no; no	BLAACPD; PDGENE
21:26053303:T:C	p.Lys134Arg	APP	rs576712021	1 het	NA	female	AFR	30s	6									NA	All of Us
21:26021865:TGTG:T	p.Thr280del	APP	rs527890624	1 het	Uncertain significance	female	NA	67	5		1							NA	BLAACPD
21:32695228:C:T	p.Trp178Ter	SYNJ1	rs1484433045	1 het	NA	female	AFR	30s	9									NA	All of Us
21:32727970:C:G	p.Arg24Thr	SYNJ1	rs1018405878	1 het	Uncertain significance	female	AFR	30	10	resting tremor, bradykinesia, rigidity								yes	BLAACPD
22:32491175:C:T	p.Arg321Ter	FBXO7	rs369105683	1 het	Pathogenic/Likely pathogenic	female	AAC	49	13									no	PDGENE
22:38132992:G:A	p.Arg306Trp	PLA2G6	rs1301929071	1 het	Uncertain significance	female	CAH	34	10	resting tremor, bradykinesia, rigidity		29						no	BLAACPD
22:38140154:C:T	p.Ala209Thr	PLA2G6	rs140938545	1 het	Uncertain significance	female	AFR	30										yes	gp2
22:38145529:C:G	p.Asp112His	PLA2G6	NA	1 het	NA	male	AFR	22	38									no	PDGENE

## Sheet: SupplementaryTable4
Supplementary Table 4. Prioritized previously reported variants of uncertain significance in genes associated with Parkinson's disease, parkinsonism and related neurodegenerative diseases
Variant	Protein or Splicing Change	Gene	dbSNP	CADD v1.7	PrimateAI score	AlphaMissense score	Gauchian algorithm	gnomAD AFR	gnomAD AJ	gnomAD AA	gnomAD AMI	gnomAD EAS	gnomAD MID	gnomAD NFE	gnomAD SAS	Frequency among cases					Frequency among controls	Confidence as actual PD gene*	OMIM	Inheritance Mode	Genotype (cases/controls)	Dataset
																GP2-BLAAC PD (r8) n=186	NPDRN n=108	PDGENE n=284	AllofUs (r7) n=93	UKB n=40	AllofUs (r7) n=10,360
1:12273027:C:T	p.Arg710Trp	VPS13D	rs139539467	26.2	0.51	0.17	NA	0.00015	3.38e-05	6.67e-05	0	2.23e-05	0.000493	0.000245	0.000154	NA	NA	NA	0.005	0	9.65e-05	Other	Spinocerebellar ataxia autosomal recessive 4	AR	1 het	All of Us
1:12291072:A:G	p.Arg1934Gly	VPS13D	rs374465325	22.8	0.65	0.28	NA	0.001	0	1.67e-05	0	0	0.000495	1.1e-05	0	NA	NA	NA	0.005	0	0	Other			1 het	All of Us
1:12311843:A:G	p.Met2285Val	VPS13D	rs115096288	17.37	0.48	0.08	NA	0.001	0	1.67e-05	0	0	0.000495	1.1e-05	0	NA	NA	NA	0.005	0	0.000917	Other			1 het	All of Us
1:12373829:A:G	p.Lys3605Glu	VPS13D	rs750186147	23.6	0.79	0.452	NA	0.0004	0	1.68e-05	0	0	0	0	0	NA	0.005	NA	0	0	0.000193	Other			1 het	NPDRN
1:12385290:C:T	p.Arg3776Cys	VPS13D	rs147684777	24.2	0.36	0.09	NA	0.00019	0	5e-05	0	2.23e-05	0	1.7e-06	2.2e-05	NA	NA	NA	0.005	0	0.000193	Other			1 het	All of Us
1:16987157:C:T	p.Arg947Gln	ATP13A2	rs145548316	26.8	0.69	0.15	NA	0.002	0	1.67e-05	0	2.23e-05	0.000167	1.19e-05	8.79e-05	NA	0.005	0.002	0.005	0	0.002	Very high	Spastic paraplegia 78, Kufor-Rakeb syndrome	AR	3 hets	All of Us, PDGENE, NPDRN
1:17000139:T:C	p.Glu299Gly	ATP13A2	rs934343857	17.81	0.42	0.09	NA	2.7e-05	0	0	0	0	0	2.63e-05	0	NA	NA	0.002	0	0	0	Very high			1 het	PDGENE
1:65385900:G:A	p.Arg330Gln	DNAJC6	rs375848137	27.2	0.51	0.113	NA	7.2e-05	0	0	0	0	0	1.47e-05	7.79e-05	0.005	NA	NA	0	0	0	High	Parkinson disease 19, early-onset	AR	1 het	NPDRN
1:65392671:C:T	p.Pro570Leu	DNAJC6	rs751850074	21.4	0.31	0.08	NA	0	0	5.02e-05	0	6.69e-05	0.000329	3.31e-05	4.41e-05	0.003	NA	NA	0	0	0	High			1 het	GP2
1:155236426:G:C	p.Ala348Gly	GBA1	rs78396650	21.1	0.58	0.17	NA	6.7e-05	0	0.0001	0	0	0	0	0	NA	NA	NA	0.005	0	0	Very high	Late-onset Parkinson disease susceptibility, Lewy body dementia susceptibility, Gaucher disease	AD	1 het	All of Us
1:155236269:C:T	p.Met400Ile	GBA1	rs149487315	15.74	0.34	0.16	NA	0.003	0	0.0002	0	0	0.000165	2.54e-06	1.1e-05	0.005	0.005	0.005	0.005	0	0.003	Very high			7 hets	BLAACPD (2); NPDRN; PDEGENE (3), All of Us(1)
1:155236302:C:G	p.Gln389His	GBA1	rs761681845	21.2	0.53	0.21	NA	1.3e-05	0	0	0	0	0	3.39e-05	0	NA	NA	0.0017	0	0	4.83e-05	Very high			1 het	PDGENE
1:155239962:G:T	p.Ser77Arg	GBA1	rs368786234	22.4	0.61	0.35	NA	6.7e-05	0	0	0	0	0	0	0	0.003	NA	NA	0	0	0.000145	Very high			1 het	BLAACPD
1:180880285:G:A	p.Arg608His	XPR1	rs368909346	22.1	0.51	0.095	NA	4.8e-05	0	0	0	0.000869	0	7.35e-05	0	NA	0.005		0	0	0	Other	Basal ganglia calcification, idiopathic, 6	AD	1 het	NPDRN
1:20633766:C:T	p.Ser73Leu	PINK1	rs202048763	27.6	0.94	0.62	NA	0.002	0	0.000188	0	0	0.00018	4.32e-06	0	NA	NA	0.002	0	0	0.002	Very high	Parkinson disease 6, early onset	AR	1 het	PDGENE
1:20637852:C:T	p.Thr133Ile	PINK1	rs374891130	21.2	0.7	0.13	NA	0.00019	0	1.67e-05	0	0	0	0	0	0.003	NA	NA	0	0	0.000338	Very high			1 het	BLAACPD
1:20639911:C:T	p.Ala232Val	PINK1	rs144071530	27	0.65	0.22	NA	0.00052	0	1.67e-05	0	0	0	0	0	NA	0.014	0.002	0	0	0.000434	Very high			4 hets	NPDRN (3), PDGENE
1:20644564:C:A	p.Ser284Tyr	PINK1	rs113092523	24.8	0.56	0.16	NA	0.002	0	0.0003	0	0	0	0	2.2e-05	0.011	NA	0.003	0	0	0.002	Very high			6 hets	BLAACPD (4), PDGENE(2)
1:20644626:C:G	p.Pro305Ala	PINK1	rs112600292	26.4	0.51	0.1	NA	0.00084	0	8.33e-05	0	0	0.00033	0	0	0.003	NA	NA	0	0	0.00101	Very high			2 hets	GP2, All of Us
1:20645603:A:G	p.Ser335Gly	PINK1	rs144330127	17.39	0.33	0.08	NA	0.00015	0	0	0	0	0.000165	0	3.3e-05	NA	NA	NA	0.005	0	9.65e-05	Very high			1 het	All of Us
1:20649110:A:G	p.Gln456Arg	PINK1	rs150964528	15.14	0.29	0.07	NA	0.002	0	1.67e-05	0	4.46e-05	0	0	0	0.003	NA	NA	0	0.013	0.000917	Very high			2 hets	BLAACPD, UKB
2:74363005:C:T	p.Arg1034His	DCTN1	rs980920477	23	0.36	0.067	NA	0.0001	0	1.67e-05	0	2.23e-05	0	0	1.1e-05	0	0.005	NA	0	0	0.000193	Other	Amyotrophic lateral sclerosis, susceptibility, Neuronopathy, distal hereditary motor 14, Perry syndrome	AD,AR	1 het	NPDRN
2:74366011:G:A	p.Pro789Leu	DCTN1	rs752851562	32	0.82	0.77	NA	1.3e-05	0	1.67e-05	0	0	0.000164	1.1e-05	1.1e-05	0.003	NA	NA	0	0	0	Other			1 het	BLAACPD
2:74365134:T:C	p.Glu912Gly	DCTN1	rs145857843	23.8	0.59	0.36	NA	1.3e-05	3.38e-05	0.0001	0	0	0	0.00017	0	NA	NA	0.002	0	0	4.83e-05	Other			1 het	PDGENE
2:74366620:C:T	p.Val689Ile	DCTN1	rs753992154	34	0.62	0.12	NA	2.7e-05	0	1.67e-05	0	0	0	2.2e-05	0	NA	NA	0.002	0	0	0	Other			1 het	PDGENE
2:74374331:C:G	p.Ala8Pro	DCTN1	rs372096285	21.9	0.61	0.08	NA	0.00031	0	8.34e-05	0	0	0	8.48e-07	0	NA	NA	0.002	0	0	0.000145	Other			1 het	PDGENE
2:178444483:G:C	p.Pro101Arg	PRKRA	rs151157679	23.1	0.65	0.14	NA	2.7e-05	0	0	0	0	0	4.36e-05	0	0.003	NA	NA	0	0	4.83e-05	Other	Dystonia 16	AR	1 het	PDGENE
2:178450244:G:T	p.Thr67Lys	PRKRA	rs189979808	24.2	0.73	0.18	NA	4e-05	0	0.000333	0	0	0	0	5.49e-05	NA	NA	0.002	0	0	0	Other			1 het	PDGENE
2:227687533:A:G	p.Ile452Thr	SLC19A3	rs140706520	25.5	0.52	0.257	NA	0.0001	0	0	0	0	0	0	0	NA	0.005	NA	0	0	0.000241	Other	Thiamine metabolism dysfunction syndrome 2 (biotin/thiamine-responsive basal ganglia disease)	AR	1 het	NPDRN
2:227698850:T:C	p.Thr289Ala	SLC19A3	rs746272588	22.7	0.44	0.14	NA	0.00035	0	0	0	0	0	0	0	NA	NA	NA	0.005	0	0.000241	Other			1 het	All of Us
2:227699333:A:G	p.Tyr128His	SLC19A3	rs1423798302	25	0.71	0.85	NA	0	0	0.000717	0	0	0	0	0	NA	NA	0.002	0	NA	0	Other			1 het	PDGENE
2:227699359:G:A	p.Ala119Val	SLC19A3	rs760673468	22.8	0.32	0.287	NA	2.4e-05	0	0	0	0	0	0	0	NA	0.005	NA	0	NA	0	Other			1 het	NPDRN
2:227699528:A:G	p.Tyr63His	SLC19A3	rs144817990	27.3	0.7	0.48	NA	0.002	0	0	0	0	0	8.47e-07	0	0.005	0.005	NA	0	0	0.002	Other			3 hets	BLAACPD(2), NPDRN
2:232747740:A:G	p.Asn56Ser	GIGYF2	rs72554080	21.6	0.61	0.08	NA	0.00013	3.38e-05	8.33e-05	0.003	0	0.000165	0.000495	0	NA	NA	0.002	0	0	0	Low	Parkinson disease 11	AD	1 het	PDGENE
2:232791284:T:A	p.Ser368Thr	GIGYF2	rs749641279	17.05	0.39	0.07	NA	0.00039	0	0	0	0	0	0	0	NA	NA	0.003	0	0	0.000145	Low			2 hets	PDGENE
2:232816905:C:G	p.Ala742Gly	GIGYF2	rs780162732	24.6	0.85	0.18	NA	0.00023	0	0	0	0	0	0	0	0.003	NA	NA	0	0	9.65e-05	Low			1 het	BLAACPD
2:232832921:G:A	p.Arg859Gln	GIGYF2	rs942702052	25.9	0.6	0.11	NA	1.4e-05	0	0	0	0	0	1.21e-05	1.18e-05	NA	NA	0.002	0	0	0	Low			1 het	PDGENE
2:232844254:C:T	p.Thr1027Met	GIGYF2	rs773257123	33	0.55	0.11	NA	8.1e-05	0	0	0	6.91e-05	0	8.59e-06	0	NA	NA	NA	0.005	0	9.65e-05	Low			1 het	All of Us
5:1402926:C:T	p.Arg588Gln	SLC6A3	rs376797072	23.3	0.37	0.08	NA	0.00019	0	0.000433	0	2.23e-05	0	7.54e-05	0	NA	NA	NA	0.005	0	0.000241	Other	Parkinsonism-dystonia, infantile, 1	AR	1 het	All of Us
5:1420585:C:T	p.Arg2304Gln	SLC6A3	rs748308614	20.8	0.4	0.11	NA	1.3e-05	0	0	0	0	0	2.54e-06	0.000264	0.003	NA	NA	0	0	0	Other			1 het	BLAACPD
5:1432512:G:C	p.Ser202Trp	SLC6A3	rs149444784	15.96	0.36	0.25	NA	0.00037	0	0	0	0	0	0	0	NA	NA	NA	0.005	0	0.000627	Other			1 het	All of Us
5:1443164:A:G	p.Ser12Pro	SLC6A3	rs149180162	18.74	0.43	0.08	NA	0.00039	0	5e-05	0	0	0	0	0	0.003	NA	NA	0	0	0.000386	Other			1 het	BLAACPD
5:77349513:G:A	p.Arg304Gln	PDE8B	rs770351038	25.8	0.55	0.1	NA	1.3e-05	3.38e-05	0	0	0	0	1.95e-05	0	0.003	NA	NA	0	0	0	Other	Striatal degeneration, pigmented nodular adrenocortical disease	AD	1 het	BLAACPD
5:114496124:C:T	p.Ser773Leu	KCNN2	rs142417497	24.2	0.39	0.06	NA	0.00027	0	1.67e-05	0	4.46e-05	0.000165	5.09e-06	1.1e-05	0.003	NA	NA	0	0	0.00029	Other	Dystonia 34, myoclonic, Neurodevelopmental disorder with or without variable movement or behavioral abnormalities	AD	1 het	BLAACPD
5:150054152:TCTC:T	p.Glu945del	CSF1R	rs753736284	12.92	NA	NA	NA	0.00016	0	1.67e-05	0	0.000245	0	0	3.3e-05	NA	NA	0.002	0	0	0.000145	Other	Brain abnormalities, neurodegeneration, and dysosteosclerosis,Leukoencephalopathy, diffuse hereditary, with spheroids 1	AD,AR	1 het	PDGENE
5:150069899:G:A	p.Ser495Phe	CSF1R	rs958142868	24.2	0.38	0.159	NA	1.3e-05	0	0	0	0	0	0	0	NA	NA	NA	0	0	0	Other			1 het	NPDRN
6:85507988:G:C	p.Gln865Glu	SNX14	rs141948771	27	0.76	0.22	NA	0.00032	0	1.67e-05	0	0	0	8.48e-07	0	NA	NA	0.002	0	0	0.000724	Other	Spinocerebellar ataxia, autosomal recessive 20	AR	1 het	PDGENE
6:146554540:G:A	p.Asp205Asn	RAB32	rs751404303	21.2	0.33	0.09	NA	6.7e-05	0	3.34e-05	0	0	0	3.39e-06	1.1e-05	NA	NA	NA	0.005	0	0.000145	Low	Parkinson disease 26 susceptibility	AD	1 het	All of Us
6:161785844:A:G	p.Tyr267His	PRKN	rs114696251	27	0.74	0.91	NA	0.002	0	0.00015	0	0.000424	0	9.32e-06	2.2e-05	0.003	NA	NA	0	0	0.002	Very high	Parkinson disease 2, juvenile	AR	2 hets	BLAACPD; All of Us
6:161785877:G:A	p.Arg256Cys	PRKN	rs150562946	33	0.67	0.14	NA	6.7e-05	0	0.00025	0	4.46e-05	0.000165	0.000722	0.000571	NA	NA	0.002	0	0	0.000145	Very high			1 het	PDGENE
7:4781192:A:T	p.Glu20Val	AP5Z1	rs781743376	27.2	0.52	0.59	NA	0.00027	0	0	0	0	0	5.09e-06	3.29e-05	NA	NA	NA	0.005	0	0.000434	Other	Spastic paraplegia 48	AR	1 het	All of Us
7:4781626:G:A	p.Glu80Val	AP5Z1	rs199577559	22.8	0.38	0.14	NA	0.00039	0.000643	0	0	0	0.000331	1.27e-05	2.2e-05	NA	NA	NA	0.005	0	0.000869	Other			1 het	All of Us
7:4783794:G:A	p.Arg206Gln	AP5Z1	rs774461879	25.9	0.34	0.17	NA	0.00034	0	7.84e-05	0	2.44e-05	0	3.31e-05	3.57e-05	NA	NA	0.002	0	0	0.000338	Other			1 het	PDGENE
7:4785438:G:A	p.Asp319Asp	AP5Z1	rs199600185	24.9	0.52	0.18	NA	0.00019	0	5e-05	0	6.69e-05	0	1.53e-05	9.89e-05	NA	NA	0.002	0	0	0	Other			1 het	PDGENE
7:4786271:C:T	p.Ser385Leu	AP5Z1	rs765200689	23.1	0.33	0.14	NA	9.4e-05	0	1.67e-05	0	2.23e-05	0	5.86e-05	0	NA	NA	0.002	0	0	9.65e-05	Other			1 het	PDGENE
7:4790744:C:A	p.Phe670Leu	AP5Z1	rs750796286	24	0.58	0.96	NA	0.00037	0	1.68e-05	0	0	0	0	3.31e-05	NA	NA	0.002	0	0	0.00029	Other			1 het	PDGENE
7:4791204:G:A	p.Arg748His	AP5Z1	rs200040878	15.51	0.24	0.07	NA	4e-05	0	0	0	0	0	4.32e-05	6.59e-05	NA	NA	0.002	0	0	4.83e-05	Other			1 het	PDGENE
7:4791303:G:A	p.Arg781His	AP5Z1	rs375090264	22.2	0.39	0.12	NA	0.00031	0	1.67e-05	0	0	0	4.24e-06	0.000121	NA	NA	0.002	0	0	0.000193	Other			1 het	PDGENE
7:56104347:G:A	p.Ala60Val	CHCHD2	rs996734489	32	0.85	0.89	NA	1.3e-05	0	0	0	0	0	2.54e-06	0	0.0027	NA	NA	0	NA	0	Low	Parkinson disease 22	AD	1 het	BLAACPD
9:77209509:A:G	p.Ile158Val	VPS13A	rs372839456	22.7	0.6	0.12	NA	0.00013	0	0.000167	0	0	0	0	0	0.003	NA	NA	0	0.013	4.83e-05	Other	Choreoacanthocytosis	AR	2 hets	PDGENE, UKB
9:77282205:T:A	p.Ser1017Thr	VPS13A	rs148282411	15.91	0.27	0.06	NA	0.00019	0	1.67e-05	0	0	0	0	0	NA	NA	0.003	0	0	0.000145	Other			2 hets	PDGENE
9:77368105:A:G	p.Gln2841Arg	VPS13A	rs755328181	23.4	0.58	0.13	NA	2.7e-05	0	0.002	0	0	0	0	0	NA	NA	0.002	0	0	0	Other			1 het	PDGENE
9:129818552:G:A	p.Ala239Val	TOR1A	rs138737975	16.49	0.35	0.1	NA	0.001	0	5e-05	0	2.23e-05	0	1.78e-05	0	NA	NA	NA	0.005	0	0.001	Other	Dystonia 1, torsion	AD	1 het	All of Us
10:30322576:G:C	p.Ala345Gly	MTPAP	rs761146082	18.24	0.28	0.12	NA	0	0	0	0	0	0.000164	1.61e-05	0	0.003	NA	0.003	0	0	NA	Other	Spastic ataxia 4, autosomal recessive	AR	3 hets	BLAACPD, PDGENE (2); All of Us
10:117254467:G:A	p.Ala224Thr	SLC18A2	rs145374366	32	0.74	0.62	NA	0	3.42e-05	3.37e-05	0	2.23e-05	0	3.06e-05	0	0.003	NA	NA	0.005	0	0.001	Other	Parkinsonism-dystonia, infantile, 2	AR	3 hets	BLAACPD; All of Us; NPDRN
12:40225153:G:A	p.Gly8Arg	LRRK2	rs981632250	21.4	0.57	0.23	NA	2.7e-05	0	1.67e-05	0	0	0	0	1.1e-05	0.003	NA	NA	0	NA	0	Very high	Parkinson disease 8	AD	1 het	BLAACPD
12:40240566:G:A	p.Glu219Lys	LRRK2	rs1941678161	20.3	0.42	0.09	NA	0	0	0	0	0	0	8.48e-07	0	NA	NA	0.002	0	NA	0	Very high			1 het	PDGENE
12:40257368:T:C	p.Phe470Ser	LRRK2	rs1466690781	26.3	0.51	0.71	NA	1.3e-05	0	0	0	0	0	0	0	NA	NA	0.002	NA	NA	NA	Very high			1 het	PDGENE
12:40322392:G:T	p.Glu1797Asp	LRRK2	rs778789162	16.56	0.62	0.11	NA	9.3e-05	0	6.67e-05	0	0	0	0	0	0.005	NA	NA	0	NA	9.65e-05	Very high			2 hets	BLAACPD
12:40335031:G:A	p.Arg1941His	LRRK2	rs77428810	24.4	0.6	0.09	NA	0.00012	0	0.00035	0	2.23e-05	0	0.000231	0	NA	NA	0.002	0	0	0	Very high			1 het	PDGENE
12:40346826:ACTACT:A	p.Leu2063Ter	LRRK2	rs111739194	35	NA	NA	NA	8e-05	0	0	0	0	0	0.000373	0	NA	NA	NA	0.005	0	4.83e-05	Very high			1 het	All of Us
12:40346855:G:A	p.Gly2071Asp	LRRK2	rs199672415	17.89	0.42	0.14	NA	0.00027	0	0	0	0	0	0	0	0.003	NA	NA	0	0	0.000434	Very high			1 het	BLAACPD
12:40351622:G:T	p.Met2155Ile	LRRK2	rs974632242	17.36	0.51	0.4	NA	4e-05	0	0	0	0	0	0	0	0.003	NA	NA	0	NA	4.83e-05	Very high			1 het	BLAACPD
12:40364985:G:A	p.Arg2442His	LRRK2	rs749224394	20.1	0.3	0.08	NA	0	0	0	0	0	0	4.24e-06	1.1e-05	NA	NA	0.002	0	0	0	Very high			1 het	PDGENE
15:50592184:A:G	p.Ser1351Pro	TRPM7	rs202245737	22.4	0.49	0.13	NA	0.001	0	1.67e-05	0	0	0	0	0	0.003	NA	0.002	0	0	0.002	Other	Amyotrophic lateral sclerosis-parkinsonism/dementia complex, susceptibility	AD	2 hets	BLAACPD; PDGENE
15:50607250:A:T	p.Trp887Arg	TRPM7	rs35648842	27.7	0.85	1	NA	8e-05	0	3.35e-05	0	0	0.000165	0.000324	0	NA	NA	0.002	0	0	0	Other			1 het	PDGENE
15:50574943:T:C	p.His1642Arg	TRPM7	rs909275553	25.4	0.83	0.192	NA	4.8e-05	0	0	0	0	0	0	0	NA	0.005	NA	0	0	NA	Other			1 het	NPDRN
15:61881569:T:A	p.Gln3214Leu	VPS13C	rs376065379	24.9	0.62	0.49	NA	0.00036	0	3.41e-05	0	0	0	7.65e-06	0	NA	NA	NA	0	0.013	0.000193	High	Parkinson disease 23, early onset	AR	1 het	UKB
15:61907388:C:A	p.Gly2994Val	VPS13C	rs141989364	24.6	0.43	0.21	NA	0.001	0	0.000217	0	0	0	2.12e-05	1.1e-05	0.003	NA	NA	0	0	0.001	High			1 het	BLAACPD
15:61983854:A:G	p.Val584Ala	VPS13C	rs137923693	22.4	0.43	0.41	NA	0.00019	0	0.000117	0	0	0.005	4.41e-05	2.2e-05	NA	NA	NA	0.005	0	4.83e-05	High			1 het	All of Us
15:61991076:G:C	p.Thr458Ser	VPS13C	rs140027316	22.6	0.63	0.17	NA	0.001	0	8.52e-05	0	0	0	8.49e-07	0	NA	NA	NA	0.005	0	0.001	High			1 het	All of Us
15:61991748:G:A	p.Arg427Cys	VPS13C	rs376593674	30	0.58	0.192	NA	0.00011	0	0.00015	0	8.92e-05	0	0.000128	0.000176	NA	NA	NA	0	0.013	9.65e-05	High			1 het	UKB
15:61991795:C:T	p.Arg454Gln	VPS13C	rs778045113	24.6	0.34	0.22	NA	1.3e-05	0	1.68e-05	0	0	0	2.55e-06	0	0.003	NA	NA	0	0	0	High			1 het	BLAACPD
15:62035002:C:A	p.Val80Phe	VPS13C	rs116290723	23.3	0.56	0.268	NA	0.002	0	1.69e-05	0	0	0	0	0	NA	NA	NA	0	0.013	0.001	High			1 het	UKB
16:89508424:G:GTGC	p.Leu8_Arg9insLeu	SPG7	rs781285980	13.82	NA	NA	NA	0.002	0	0.000349	0	5.64e-05	0	0.000358	0.000163	0.003	NA	0.003	0	0	0.001	Other	Spastic paraplegia 7	AD,AR	3 hets	BLAACPD; PDGENE(2)
16:89526450:G:A	p.Arg247Gln	SPG7	rs746209986	25.7	0.43	0.23	NA	0	0	1.67e-05	0	0	0	3.05e-05	0	0.003	NA	NA	0	0	0	Other			1 het	BLAACPD
16:89530788:G:A	p.Glu323Lys	SPG7	rs775448352	29.2	0.82	0.98	NA	0	0	3.33e-05	0	2.23e-05	0	5.09e-06	1.1e-05	NA	NA	0.002	0	0	0	Other			1 het	PDGENE
16:89548044:G:A	p.Ala532Thr	SPG7	rs767157721	26.7	0.79	0.46	NA	1.3e-05	3.38e-05	1.67e-05	0	0	0	3.39e-06	1.1e-05	NA	NA	0.002	0	0	4.83e-05	Other			1 het	PDGENE
17:45974436:C:T	p.Ala91Val	MAPT	rs780582778	16.56	0.37	0.09	NA	6.7e-05	0	0.000151	0	0.000156	0	4.24e-06	0.000455	0.003	NA	NA	0	0	0	Other	Parkinson disease, dementia, frontotemporal, with or without parkinsonism, supranuclear palsy, progressive, pick disease	AD	1 het	BLAACPD
17:45983468:C:A	p.Arg297Ser	MAPT	rs150983093	21.2	0.32	0.32	NA	0.001	3.4e-05	0.000585	0	0	0.002	0.000215	2.2e-05	NA	NA	0.002	0	0	0.000965	Other			1 het	PDGENE
17:45983577:G:C	p.Gly333Ala	MAPT	rs376750246	13.08	0.27	0.09	NA	0.00043	0	0	0	0	0	1.7e-06	0	0.005	NA	NA	0	0	0.000386	Other			2 hets	BLAACPD
17:58308572:G:A	p.Ala1507Val	TSPOAP1	rs143530655	14.94	0.36	0.09	NA	4.1e-05	0	0	0	2.26e-05	0	6.97e-06	0.000241	NA	NA	NA	0.005	0	0	Other	Dystonia 22	AR	1 het	All of Us
17:58312558:C:T	p.Gly695Arg	TSPOAP1	rs144600978	25.4	0.51	0.13	NA	0.00083	0.001	0.000285	0	2.23e-05	0	0.000142	0	NA	NA	NA	0.005	0	0.000917	Other			2 hets	All of Us; NPDRN
19:7542037:C:T	p.Arg408Cys	PNPLA6	rs998008899	25.9	0.74	0.34	NA	0.00029	0	3.33e-05	0	0	0	5.93e-06	1.1e-05	NA	NA	0.002	0	0	0.000193	Other	Spastic paraplegia 39, autosomal recessive	AR	1 het	PDGENE
19:7542612:G:A	p.Arg435Gln	PNPLA6	rs376174058	32	0.59	0.4	NA	1.3e-05	0	1.67e-05	0	6.68e-05	0	1.86e-05	0	NA	NA	0.002	0	0	0	Other			1 het	PDGENE
19:7542890:G:A	p.Ala498Thr	PNPLA6	rs375397452	23.7	0.52	0.12	NA	0.00024	0	0	0	0	0	0	0	NA	NA	0.002	0	0	9.65e-05	Other			1 het	PDGENE
19:7541663:G:A	p.Ala383Thr	PNPLA6	rs774683671	16.73	0.58	0.08	NA	0	0	0	0	4.65e-05	0	2.58e-06	0	NA	NA	0.002	0	0	4.83e-05	Other			1 het	PDGENE
19:7542020:C:T	p.Ser402Leu	PNPLA6	rs372193709	19.99	0.51	0.074	NA	0.00012	0	0	0	0	0	5.42e-05	4.45e-05	NA	0.005	NA	0	0	0	Other			1 het	NPDRN
19:7553995:A:G	p.Gln794Arg	PNPLA6	rs138366337	18.96	0.52	0.09	NA	0.00038	0	0	0	0	0	0	0	NA	NA	NA	0.005	0	0.000145	Other			1 het	All of Us
19:29702795:C:T	p.Glu115Lys	C19orf12	rs139422624	15.23	0.34	0.09	NA	0.002	0	0.000167	0	0	0.000495	1.02e-05	2.2e-05	0.0027	NA	0.003	0.005	0	0.002	Other	Neurodegeneration with brain iron accumulation 4, Spastic paraplegia 43	AR	4 hets	BLAACPD, PDGENE (2); All of Us
19:29708286:C:G	p.Gly54Ala	C19orf12	rs1290663916	23.5	NA	0.26	NA	0.00012	0	0	0	0	0	0	0	NA	NA	0.002	0	0	0.000386	Other			1 het	PDGENE
19:35720782:C:T	p.Arg479Trp	KMT2B	rs753528166	25.3	0.82	0.51	NA	1.4e-05	0	0	0	0	0	6.83e-05	0	NA	NA	NA	0.005	0	0	Other	Dystonia 28, childhood-onset	AD	1 het	All of Us
20:2860549:C:T	p.Ala157Val	VPS16	rs142580838	24.3	0.64	0.13	NA	0.001	0	8.33e-05	0	0	0	8.48e-07	0	0.003	NA	NA	0.011	0	0.002	Other	Dystonia 30	AD	3 hets	All of Us(2); BLAACPD
21:25897590:C:T	p.Val552Ile	APP	rs762823452	25.5	0.52	0.11	NA	6.7e-05	0	0	0	0	0	0	0	NA	NA	0.002	0	NA	0	Other	Alzheimer disease 1, familial, Cerebral amyloid angiopathy, Dutch, Italian, Iowa, Flemish, Arctic variants	AD	1 het	PDGENE
21:25911899:G:C	p.Pro453Arg	APP	rs145371658	23.4	0.89	0.344	NA	0.00025	0	0	0	0	0	0	0	NA	0.005	NA	0	0	9.65e-05	Other			1 het	NPDRN
21:25955716:C:T	p.Ala369Thr	APP	rs201547994	26.6	0.84	0.71	NA	0	0	5e-05	0	0	0	1.19e-05	0	0.003	NA	NA	0	0	0	Other			1 het	BLAACPD
21:25982445:C:T	p.Val244Ile	APP	rs141331202	25.7	0.73	0.12	NA	0	3.38e-05	1.67e-05	0	0	0	3.22e-05	2.2e-05	NA	NA	0.002	0	0	0	Other			1 het	PDGENE
21:25997360:G:A	p.Leu308Phe	APP	rs749453173	23.9	0.58	0.09	NA	0.00017	0	0	0	0	0	1.7e-05	2.2e-05	0.003	NA	0.002	0	0	0.000145	Other			2 hets	BLAACPD; PDGENE
21:26021865:TGTG:T	p.Thr224del	APP	rs527890624	18.73	NA	NA	NA	5.4e-05	0	0	0	0	0	2.04e-05	2.21e-05	0.003	NA	NA	NA	0	4.83e-05	Other			1 het	BLAACPD
21:32664963:C:A	p.Asp752Tyr	SYNJ1	rs145978776	29	0.76	0.31	NA	6.7e-05	0	0	0	0	0	0.00054	0	NA	NA	NA	0.005	0	0	High	Parkinson disease 20, early onset	AR	1 het	All of Us
21:32727970:C:G	p.Arg24Thr	SYNJ1	rs1018405878	18.6	0.81	0.2	NA	0.00023	0	3.93e-05	0	0	0	0	0	0.003	NA	NA	NA	0	0.000193	High			1 het	BLAACPD
21:33735057:A:G	p.Met67Val	ITSN1	rs765375043	23.1	0.79	0.1	NA	0.00023	0	6.7e-05	0	0	0	1.7e-06	0	0.003	NA	NA	0	0	0.000193	Low	NA	AD	1 het	BLAACPD
22:37057482:C:T	p.Arg159Cys	KCTD17	rs140838957	33	0.62	0.391	NA	6.7e-05	0	0.000183	0	0.00029	0	1.7e-06	0	NA	0.005	NA	0	0	0	Other	Dystonia 26, myoclonic	AD	1 het	NPDRN
22:38112546:C:T	p.Arg519Gln	PLA2G6	rs368514303	34	0.7	0.95	NA	0.0006	0	5.8e-05	0	0	0	3.57e-05	3.55e-05	0.003	NA	NA	0	0	0.000386	Very high	Parkinson disease 14	AR	1 het	BLAACPD
22:38126375:G:A	p.Arg249Trp	PLA2G6	rs755845373	27.6	0.5	0.17	NA	1.3e-05	0	0	0	0	0	1.7e-05	1.1e-05	0.003	NA	NA	0	0	0	Very high			1 het	BLAACPD
22:38132992:G:A	p.Arg306Trp	PLA2G6	rs1301929071	25	0.59	0.14	NA	1.4e-05	0	3.76e-05	0	0	0	6.05e-06	0	0.003	NA	NA	0	0	4.83e-05	Very high			1 het	BLAACPD
22:38140154:C:T	p.Ala209Thr	PLA2G6	rs140938545	13.87	0.42	0.08	NA	0.00012	0	1.67e-05	0	0	0.000329	5.09e-06	3.29e-05	0.003	NA	NA	0	0	0.000193	Very high			1 het	GP2
22:38169242:G:A	p.Pro62Leu	PLA2G6	rs377025797	25.6	0.56	0.25	NA	0.00036	0	0	0	0	0	0	1.1e-05	NA	NA	NA	0.005	0.013	0.000434	Very high			2 hets	All of Us, UKB

## Sheet: SupplementaryTable5
Supplementary Table 5. Frequency of the intronic GBA1-rs3115534-G in cases and controls.
		Cases	Controls	Number of alleles tested in cases/controls
AFR	GP2-BLAAC PD	0.27	0.2	162/202
	All of Us	0.16	0.16	202/20720
	*NPDRN	0.75	0.51	212/116
	UKB	0.34	0.22	64/1774
AFR_overall		0.23	0.17	428/22696
AAC	GP2-BLAAC PD	0.16	0.08	106/304
	UKB	0.06	0.17	16/554
AAC_overall		0.15	0.14	122/858
AFR: African ancestry; AAC: African admixed ancestry
*The NPDRN cohort was purposefully enriched with carriers of the intronic GBA1-rs3115534-G variant. Therefore, samples from this dataset were not included to the overall frequency calculation.

## Sheet: SupplementaryTable6
Supplementary Table 6. Copy number variant analysis in early onset and/or familial Parkinson's disease
ID	Homozygous CNVs	Variant1	Variant2	Sex	Age at onset range	ancestry	family history
Sample 1- Fig A		ex3: Het dup		Female	30-39	AAC	no
Sample 2- Fig B		ex2: Het dup		Female	40-49	AFR	no
Sample 3- Fig C		ex3-4: Het del	ex4: het del	Male	20-29	AFR	no
Sample 4- Fig D	1	ex3-4: Hom del		Male	40-49	AFR	no
Sample 5- Fig E	1	ex3-4: Hom del		Male	20-29	AAC	no
Sample 6- Fig F		ex1: Het dup	ex10: het del	Female	2025-10-19	AAC	no
Sample 7- Fig G		ex2: Het dup		Female	60-69	AAC	no
Sample 8- Fig H		ex3-4: Het del		Female	60-69	AAC	no
CNV: copy number variant; Het: heterozygous; Hom: homozygous; Dup: duplication; Del: deletion; AFR: African ancestry; AAC: African admixed ancestry; NA: not present

## Sheet: SupplementaryTable7
Supplementary Table 7. Summary of all variants identified in the current study.
Variant	Protein or Splicing Change	Gene	dbSNP	CADD v1.7	PrimateAI score	AlphaMissense score	Gauchian algorithm	gnomAD AFR	gnomAD AJ	gnomAD AA	gnomAD AMI	gnomAD EAS	gnomAD MID	gnomAD NFE	gnomAD SAS	Frequency among cases					Frequency among controls	ClinVar	Confidence as actual PD gene*	OMIM	Inheritance Mode	Genotype (cases/controls)	Dataset
																GP2-BLAAC PD (r8) n=186	NPDRN n=108	PDGENE n=284	AllofUs (r7) n=93	UKB n=40	AllofUs (r7) n=10,360
1:12244346:G:T	p.Glu92Asp	VPS13D	rs150965747	16.74	0.55	0.2	NA	0.005	0	0.000117	0	0	0.000165	1.7e-06	1.1e-05	NA	NA	NA	0.005	0.013	0.005	Uncertain significance(1); Likely benign(2)	Other	Spinocerebellar ataxia autosomal recessive 4	AR	2 hets	All of Us, UKB
1:12249234:A:C	p.Gln153His	VPS13D	rs116415833	22.7	0.66	0.23	NA	0.00036	3.38e-05	0.003	0	2.23e-05	0.000165	0.002	0	NA	NA	NA	0.005	0.013	0.000193	Uncertain significance(2); Likely benign(2)	Other			2 hets	All of Us, UKB
1:12258065:A:G	p.Asn358Asp	VPS13D	rs748539298	16.7	0.31	0.076	NA	0.0001	0	0	0	0	0	0	0	NA	0.005	NA	0	NA	4.83e-05	NA	Other			1 het	NPDRN
1:12260762:G:C	p.Asp394His	VPS13D	NA	25.5	0.48	0.119	NA	NA	NA	NA	NA	NA	NA	NA	NA	NA	0.005	NA	0	0	0	NA	Other			1 het	NPDRN
1:12273027:C:T	p.Arg710Trp	VPS13D	rs139539467	26.2	0.51	0.17	NA	0.00015	3.38e-05	6.67e-05	0	2.23e-05	0.000493	0.000245	0.000154	NA	NA	NA	0.005	0	9.65e-05	Uncertain significance	Other			1 het	All of Us
1:12277637:G:A	p.Arg1350Gln	VPS13D	rs142822216	24.7	0.47	0.105	NA	0.002	0	0.000117	0	0	0.000164	0.00019	1.1e-05	NA	NA	NA	0	0.013	0.002	Uncertain significance(1); Likely benign(1)	Other			1 het	UKB
1:12277763:C:T	p.Pro1392Leu	VPS13D	rs140179355	25.4	0.7	0.156	NA	2.4e-05	0	0	0	2.23e-05	0	1.47e-05	2.2e-05	NA	0.005	NA	0	0	9.65e-05	NA	Other			1 het	NPDRN
1:12277831:G:A	p.Asp1415Asn	VPS13D	rs79282181	25.8	0.62	0.1	NA	0.00036	0.002	0.005	0	0.011	0.000165	0.000165	0.000769	NA	NA	NA	0.005	0	0.000241	Uncertain significance(1); Benign(2)	Other			1 het	All of Us
1:12277850:G:C	p.Arg1421Pro	VPS13D	rs184947059	26.6	0.65	0.94	NA	6.68e-05	0	0	0	0	0	0	0	NA	NA	NA	0.005	0	0	NA	Other			1 het	All of Us
1:12278030:G:A	p.Arg1481Lys	VPS13D	rs201743573	17.79	0.68	0.076	NA	2.7e-05	0	0	0	0	0	0	0	NA	NA	NA	0	0.013	0	NA	Other			1 het	UKB
1:12283372:A:T	p.Asp1757Val	VPS13D	rs141972334	20.3	0.31	0.08	NA	0.005	0	0.000133	0	0	0.000165	1.7e-06	1.1e-05	NA	NA	NA	0.005	0.013	0.005	Uncertain significance(1); Likely benign(2)	Other			2 hets	All of Us, UKB
1:12283644:C:T	p.Pro1848Ser	VPS13D	rs759254262	14.79	0.33	0.07	NA	0	0	0	0	0	0	0	0	0.003	NA	NA	0	0	9.65e-05	NA	Other			1 het	BLAACPD
1:12291072:A:G	p.Arg1934Gly	VPS13D	rs374465325	22.8	0.65	0.28	NA	0.001	0	1.67e-05	0	0	0.000495	1.1e-05	0	NA	NA	NA	0.005	0	0	Uncertain significance	Other			1 het	All of Us
1:12299257:C:T	p.Ala2030Val	VPS13D	rs143689539	26.1	0.65	0.781	NA	0.0002	0	0	0	2.23e-05	0	0	0	NA	0.005	NA	0	0	0	NA	Other			1 het	NPDRN
1:12308565:T:C	p.Phe2192Leu	VPS13D	rs768827462	18.96	0.36	0.32	NA	0	0	0	0	0	0	1.7e-06	0	0.005	NA	NA	0	NA	0	NA	Other			1 het	BLAACPD
1:12311843:A:G	p.Met2285Val	VPS13D	rs115096288	17.37	0.48	0.08	NA	0.001	0	1.67e-05	0	0	0.000495	1.1e-05	0	NA	NA	NA	0.005	0	0.000917	Uncertain significance	Other			1 het	All of Us
1:12348881:G:A	p.Arg3018Gln	VPS13D	rs780603720	25.8	0.75	0.25	NA	6.7e-05	0	6.67e-05	0	0	0	2.12e-05	2.2e-05	0.003	NA	NA	0	0	0	NA	Other			1 het	BLAACPD
1:12353987:A:T	p.Ile3124Leu	VPS13D	rs1337404080	24.8	0.72	0.252	NA	0.0003	0	0	0	0	0	0	0	NA	0.005	NA	0	0	0	NA	Other			1 het	NPDRN
1:12355962:A:G	p.Tyr3223Cys	VPS13D	rs1490770985	24.1	0.87	0.707	NA	NA	0	0	0	0	0	8.48e-07	0	NA	0.005	NA	0	0	0	N	Other			1 het	NPDRN
1:12368550:G:C	p.Asp3511His	VPS13D	rs778955152	27.2	0.8	0.17	NA	0	0	0	0	0	0	7.29e-05	0	0.003	NA	NA	0	0	0	NA	Other			1 het	BLAACPD
1:12373829:A:G	p.Lys3605Glu	VPS13D	rs750186147	23.6	0.79	0.452	NA	0.0004	0	1.68e-05	0	0	0	0	0	NA	0.005	NA	0	0	0.000193	Uncertain significance	Other			1 het	NPDRN
1:12383043:A:G	p.Glu3728Gly	VPS13D	rs774276269	24.2	0.57	0.12	NA	0.00016	0	0	0	0	0	0	0	NA	NA	NA	0.005	0	9.65e-05	NA	Other			1 het	All of Us
1:12283246:A:G	p.Asn1715Ser	VPS13D	rs138361266	19.5	0.49	0.07	NA	6.7e-05	0	0	0	4.46e-05	0	4.24e-06	0	NA	NA	NA	0	0.013	4.83e-05	NA	Other			1 het	UKB
1:12385290:C:T	p.Arg3776Cys	VPS13D	rs147684777	24.2	0.36	0.09	NA	0.00019	0	5e-05	0	2.23e-05	0	1.7e-06	2.2e-05	NA	NA	NA	0.005	0	0.000193	Uncertain significance	Other			1 het	All of Us
1:12385350:C:A	p.Pro3821Thr	VPS13D	NA	22.5	0.48	0.068	NA	0	0	0	0	0	0	0	0	NA	0.005	NA	0	NA	0	NA	Other			1 het	NPDRN
1:12415196:A:G	Ala12065Gly	VPS13D	rs138906978	23.4	0.71	0.069	NA	0.002	0	0.00015	0	0	0	0.0003	9.88e-05	NA	0.005	NA	0	0	0.002	Uncertain significance(1); Likely benign(1)	Other			1 het	NPDRN
1:12460210:G:A	p.Gly4159Asp	VPS13D	rs1013613342	26.2	0.92	0.997	NA	NA	NA	NA	NA	NA	NA	NA	NA	NA	0.005	NA	NA	NA	NA	NA	Other			1 het	NPDRN
1:16986247:G:GCGGCCAGGGCTGCT	p.Ala1072Glufs*14	ATP13A2	rs779637529	27.1	NA	NA	NA	0.002	0	0.000101	0	0	0.000167	1.7e-06	0	0.003	NA	NA	0	0	0.002	Uncertain significance(3); Likely benign(1)	Very high	Spastic paraplegia 78, Kufor-Rakeb syndrome	AR	1 het	BLAACPD
1:16986291:C:T	p.Arg1153His	ATP13A2	rs544885605	16.76	0.45	0.09	NA	1.3e-05	0	0.000518	0	0	0	0.00018	0.000235	0.003	NA	NA	0	0	4.83e-05	Likely benign	Very high			1 het	GP2
1:16987157:C:T	p.Arg947Gln	ATP13A2	rs145548316	26.8	0.69	0.15	NA	0.002	0	1.67e-05	0	2.23e-05	0.000167	1.19e-05	8.79e-05	NA	0.005	0.002	0.005	0	0.002	Uncertain significance	Very high			3 hets	All of Us, PDGENE, NPDRN
1:16987187:G:A	p.Thr937Met	ATP13A2	rs148201608	25	0.71	0.16	NA	0.002	0	0.00025	0	0	0	1.61e-05	0	0.003	0.009	0.002	0	0	0.002	Benign/Likely benign	Very high			4 hets	BLAACPD, PDGENE, NPDRN(2)
1:16988161:T:A	p.Ile902Phe	ATP13A2	rs55708915	20.9	0.54	0.138	NA	0.00029	0.000372	0.000733	0	0	0.004	0.002	0.000571	NA	NA	NA	0	0.013	9.65e-05	Uncertain significance(5); Benign(1); Likely benign(2)	Very high			1 het	UKB
1:17000139:T:C	p.Glu299Gly	ATP13A2	rs934343857	17.81	0.42	0.09	NA	2.7e-05	0	0	0	0	0	2.63e-05	0	NA	NA	0.002	0	0	0	Uncertain significance	Very high			1 het	PDGENE
1:17000495:C:T	p.Ala244Thr	ATP13A2	rs199661793	19.37	0.41	0.08	NA	0	0	3.33e-05	0	0.001	0	5.93e-06	7.69e-05	NA	NA	0.002	0	0	0.000145	Uncertain significance(3); Likely benign(1)	Very high			1 het	PDGENE
1:17011732:C:G	p.Ala3Pro	ATP13A2	rs549839037	22.6	0.62	0.12	NA	0.004	0	0.000116	0	0	0.000411	8.94e-07	0	NA	NA	0.005	0	0.013	0.004	Uncertain significance(2); Likely benign(2)	Very high			4 hets	PDGENE, NPDRN(2), UKB
1:65385900:G:A	p.Arg330Gln	DNAJC6	rs375848137	27.2	0.51	0.113	NA	7.2e-05	0	0	0	0	0	1.47e-05	7.79e-05	0.005	NA	NA	0	0	0	Uncertain significance	High	Parkinson disease 19, early-onset	AR	1 het	NPDRN
1:65392671:C:T	p.Pro570Leu	DNAJC6	rs751850074	21.4	0.31	0.08	NA	0	0	5.02e-05	0	6.69e-05	0.000329	3.31e-05	4.41e-05	0.003	NA	NA	0	0	0	Uncertain significance	High			1 het	GP2
1:65401812:C:T	p.Ser720Leu	DNAJC6	rs143504255	16.97	0.39	0.07	NA	0.004	0	0.000417	0	0	0.000495	1.02e-05	1.1e-05	NA	NA	0.002	0.005	0	0.004	Likely benign	High			2 hets	All of Us; PDGENE
1:65405896:A:T	p.Thr752Ser	DNAJC6	rs113143702	19.43	0.54	0.11	NA	0.007	0	0.00032	0	0	0.000332	1.7e-06	1.1e-05	NA	NA	0.003	0	0	0.007	Likely benign	High			2 hets	PDGENE
1:65406093:T:TG	p.Gln820Profs*10	DNAJC6	NA	34	NA	NA	NA	NA	NA	NA	NA	NA	NA	NA	NA	NA	NA	0.002	NA	0	0.004	NA	High			1 het	PDGENE
1:65413003:A:G	p.Gln964Arg	DNAJC6	NA	25.4	0.74	0.714	NA	NA	NA	NA	NA	NA	NA	NA	NA	NA	0.005	NA	0	0	0	NA	High			1 het	NPDRN
1:7962850:C:T	p.Pro22Leu	DJ-1	rs1640238691	24	0.79	0.67	NA	NA	NA	NA	NA	NA	NA	NA	NA	NA	0.005	NA	0	0	0	NA	Very high	Parkinson disease 7, early onset	AR	1 het	NPDRN
1:7962871:C:G	p.Ala29Gly	DJ-1	rs376428939	25.5	0.65	0.13	NA	0	0	0	0	0	0	7.64e-05	1.1e-05	0.005	NA	NA	0	0	9.65e-05	NA	Very high			1 het	BLAACPD
1:7969406:T:C	c.252+2T>C	DJ-1	NA	26.6	NA	NA	NA	0	0	0	0	0	0	0	0	NA	NA	NA	0.005	0	0	NA	Very high			1 het	All of Us
1:7977711:C:T	p.Leu128Phe	DJ-1	rs748028245	19.47	0.46	0.35	NA	0	0	0	0	2.23e-05	0	1.7e-06	0	0.005	NA	NA	NA	NA	NA	NA	Very high			1 het	BLAACPD
1:7984930:A:C	p.Asp149Ala	DJ-1	rs74315352	25.8	0.6	0.78	NA	0.002	0	1.67e-05	0	0	0.000495	0	1.1e-05	NA	0.009	0.005	0	0	0.002	Likely benign	Very high			5 hets	NPDRN(2), PDGENE(3)
1:155235002:C:T	p.Arg535His	GBA1	rs75822236	20.7	0.38	0.1	NA	5e-05	0.002	0.000147	0	2.83e-05	0	3.29e-05	6.52e-05	0.003	NA	NA	0	0	0	Likely pathogenic	Very high	Late-onset Parkinson disease susceptibility, Lewy body dementia susceptibility, Gaucher disease	AD	1 het	BLAACPD
1:155235196:G:A	p.Arg502Cys	GBA1	rs80356771	32	0.6	0.13	NA	8.1e-05	0	1.67e-05	0	0	0	0.000297	7.7e-05	0.003	NA	NA	0	0	0	Pathogenic	Very high			1 het	BLAACPD
1:155235217:C:G	p.Ala495Pro	GBA1	rs368060	18.43	0.5	0.46	NA	0.0009	3.38e-05	0.002	0	0.002	0	0.000455	0.001	NA	NA	NA	0.005	0	0.001	Pathogenic(1); Likely pathogenic(1); Uncertain significance(2)	Very high			1 het	All of Us
1:155235727:C:G	p.Asp448His	GBA1	rs1064651	24.1	0.67	0.54	GBAP1 homology region carrier	0.00025	0	0.000301	0	0.000156	0.000165	0.000104	6.6e-05	0.003	NA	NA	0	0	0.000193	Pathogenic/Likely pathogenic	Very high			1 het	BLAACPD
1:155235823:C:T	p.Gly416Ser	GBA1	rs121908311	22.2	0.58	0.59	Not in homology region	0	0	1.67e-05	0	0	0	2.71e-05	1.1e-05	NA	NA	NA	0.005	0	0	Pathogenic/Likely pathogenic	Very high			1 het	All of Us
1:155235831:T:C	p.His413Arg	GBA1	rs911331923	23.9	0.52	0.25	NA	4e-05	0	0	0	0	0	0	0	0.003	NA	0.002	0	0	4.83e-05	NA	Very high			2 hets	BLAACPD, PDGENE
1:155236426:G:C	p.Ala348Gly	GBA1	rs78396650	21.1	0.58	0.17	NA	6.7e-05	0	0.0001	0	0	0	0	0	NA	NA	NA	0.005	0	0	Uncertain significance	Very high			1 het	All of Us
1:155236249:A:C	p.Ile407Ser	GBA1	rs1057519358	26.5	0.66	0.81	NA	NA	NA	NA	NA	NA	NA	NA	NA	0.003	0.005	NA	0	0	0	NA	Very high			1 het	BLAACPD
1:155236269:C:T	p.Met400Ile	GBA1	rs149487315	15.74	0.34	0.16	NA	0.003	0	0.0002	0	0	0.000165	2.54e-06	1.1e-05	0.005	0.005	0.005	0.005	0	0.003	Uncertain significance	Very high			7 hets	BLAACPD (2); NPDRN; PDEGENE (3), All of Us(1)
1:155236302:C:G	p.Gln389His	GBA1	rs761681845	21.2	0.53	0.21	NA	1.3e-05	0	0	0	0	0	3.39e-05	0	NA	NA	0.0017	0	0	4.83e-05	Uncertain significance	Very high			1 het	PDGENE
1:155236379:C:G	p.Gly364Arg	GBA1	NA	20.2	0.69	0.22	NA	NA	NA	NA	NA	NA	NA	NA	NA	0.003	NA	NA	0	0	0	NA	Very high			1 het	BLAACPD
1:155237441:GC:G	p.Ala300Profs*4	GBA1	NA	28.7	NA	NA	NA	NA	NA	NA	NA	NA	NA	NA	NA	0.005	NA	NA	0	0	0	NA	Very high			1 het	BLAACPD
1:155238215:T:C	p.Asn227Ser	GBA1	rs364897	19.46	0.49	0.08	NA	0.0002	3.38e-05	6.67e-05	0	0.000134	0	4.33e-05	0.000176	0.003	NA	NA	0	0	0.000434	Pathogenic	Very high			1 het	BLAACPD
1:155238228:A:G	p.Trp223Arg	GBA1	rs61748906	28	0.77	0.99	Not in homology region	1.3e-05	0	3.33e-05	0	0	0	1.19e-05	1.1e-05	NA	0.005	NA	0	0	0	Pathogenic/Likely pathogenic	Very high			1 het	NPDRN
1:155238291:G:A	p.Arg202Ter	GBA1	rs1009850780	37	NA	NA	NA	1.4e-05	0	1.82e-05	0	0	0	1.29e-05	0	NA	NA	0.002	0	0	0	Pathogenic/Likely pathogenic	Very high			1 het	PDGENE
1:155238596:C:A	p.Arg170Leu	GBA1	rs80356763	24.4	0.38	0.52	Not in homology region	0	0	1.67e-05	0	0	0	0	0	0.005	NA	NA	0	0	0	Likely pathogenic	Very high			2 hets	GP2
1:155239962:G:T	p.Ser77Arg	GBA1	rs368786234	22.4	0.61	0.35	NA	6.7e-05	0	0	0	0	0	0	0	0.003	NA	NA	0	0	0.000145	Uncertain significance	Very high			1 het	BLAACPD
1:155239968:GGTA:G	p.Thr75del	GBA1	rs761621516	15.1	NA	NA	Not in homology region	0.00055	0	0.00015	0	0	0.000164	0	0	0.005	NA	0.003	0	0	0.000724	Pathogenic/Likely pathogenic	Very high			3 hets	BLAACPD(1), PDGENE(2)
1:155215100:G:C	n.1277C>G	GBAP1	rs145796415	16.12	NA	NA	NA	0.001	0.004	0.003	0.041	0.001	0.002	0.006	0.003	0.003	NA	NA	0	NA	NA	NA	Very high	NA	NA	1 het	BLAACPD
1:155215130:G:C	n.1247C>G	GBAP1	rs148565285	12.64	NA	NA	NA	0.006	0	0.000405	0	0	0.000671	1.71e-06	1.1e-05	NA	0.005	NA	0	NA	NA	NA	Very high			1 het	NPDRN
1:180880285:G:A	p.Arg608His	XPR1	rs368909346	22.1	0.51	0.095	NA	4.8e-05	0	0	0	0.000869	0	7.35e-05	0	NA	0.005		0	0	0	Uncertain significance	Other	Basal ganglia calcification, idiopathic, 6	AD	1 het	NPDRN
1:205211325:C:T	p.Gly71Ser	DSTYK	rs113488459	15.7	0.53	0.08	NA	0.002	0	0.000184	0	0	0.000165	8.48e-06	1.1e-05	0.003	NA	NA	0.005	0	0.002	Uncertain significance(1); Likely benign(1)	Other	Spastic paraplegia 23, autosomal recessive	AR	2 hets	BLAACPD, All of Us
1:205147601:G:A	p.Ser916Phe	DSTYK	rs151054719	21.5	0.41	0.1	NA	0.002	0	8.33e-05	0	0	0.00033	1.47e-05	0	0	0.009	NA	0	0	0.003	Likely benign	Other			1 hom	NPDRN
1:205187611:C:T	p.Arg154His	DSTYK	rs141159612	18.49	0.27	0.085	NA	0.003	0	0.00035	0	0	0	5.93e-06	2.2e-05	NA	NA	NA	0	0.013	0.003	Likely_benign	Other			1 het	UKB
1:205163944:G:A	p.Pro446Ser	DSTYK	NA	19.28	0.53	0.116	NA	NA	NA	NA	NA	NA	NA	NA	NA	NA	0.005	NA	NA	NA	NA	NA	Other			1 het	NPDRN
1:205162079:C:T	p.Arg592Gln	DSTYK	rs148815814	31	0.82	0.24	NA	0.004	0	0.000267	0	0.002	0	1.1e-05	2.2e-05	NA	0.009	NA	0.005	0	0.005	Uncertain significance(1); Likely benign(1)	Other			3 hets	All of Us, NPDRN (2)
1:20633615:G:A	p.Gly23Ser	PINK1	rs551542832	14.97	0.9	0.11	NA	0.004	0	0.000775	0	0	0.000295	1.95e-06	2.47e-05	NA	NA	0.005	0	0	0.004	Uncertain significance(2); Likely benign(1)	Very high	Parkinson disease 6, early onset	AR	3 hets	PDGENE
1:20633636:G:C	p.Gly30Arg	PINK1	rs569753606	18.71	0.87	0.165	NA	0.01	0	0.000634	0	0	0.000285	0	0.000107	NA	0.014	NA	0	0	0.01	Uncertain significance(1); Benign(1); Likely benign(1)	Very high			3 hets	NPDRN (3)
1:20633693:G:A	p.Ala49Thr	PINK1	rs768456559	16.07	0.8	0.11	NA	0.00042	0	0	0	0	0	8.85e-07	0	NA	NA	0.002	0	0	0.000627	NA	Very high			1 het	PDGENE
1:20633726:G:A	p.Gly60Arg	PINK1	NA	20.8	0.91	0.24	NA	0	0	0	0	0	0	7.86e-06	0	NA	NA	0.002	0	0	0	NA	Very high			1 het	PDGENE
1:20633766:C:T	p.Ser73Leu	PINK1	rs202048763	27.6	0.94	0.62	NA	0.002	0	0.000188	0	0	0.00018	4.32e-06	0	NA	NA	0.002	0	0	0.002	Uncertain significance	Very high			1 het	PDGENE
1:20637852:C:T	p.Thr133Ile	PINK1	rs374891130	21.2	0.7	0.13	NA	0.00019	0	1.67e-05	0	0	0	0	0	0.003	NA	NA	0	0	0.000338	Uncertain significance	Very high			1 het	BLAACPD
1:20637897:T:G	p.Leu148Trp	PINK1	rs56297806	16.91	0.45	0.03	NA	1.3e-05	0	0	0	0	0	0	0	NA	NA	0.002	0	NA	4.83e-05	NA	Very high			1 het	PDGENE
1:20639911:C:T	p.Ala232Val	PINK1	rs144071530	27	0.65	0.22	NA	0.00052	0	1.67e-05	0	0	0	0	0	NA	0.014	0.002	0	0	0.000434	Uncertain significance	Very high			4 hets	NPDRN (3), PDGENE
1:20639974:A:T	p.Tyr253Phe	PINK1	NA	21.5	0.46	0.13	NA	NA	NA	NA	NA	NA	NA	NA	NA	0.003	NA	NA	0	NA	0	NA	Very high			1 het	BLAACPD
1:20644564:C:A	p.Ser284Tyr	PINK1	rs113092523	24.8	0.56	0.16	NA	0.002	0	0.0003	0	0	0	0	2.2e-05	0.011	NA	0.003	0	0	0.002	Uncertain significance	Very high			6 hets	BLAACPD (4), PDGENE(2)
1:20645615:G:A	p.Ala339Thr	PINK1	rs55831733	25.5	0.36	0.2	NA	0.00037	0	0.000534	0	0.000112	0.00033	0.002	0.000198	NA	NA	0.002	0	0	0.000145	Likely pathogenic(1); Uncertain significance(6)	Very high			1 het	PDGENE
1:20644626:C:G	p.Pro305Ala	PINK1	rs112600292	26.4	0.51	0.1	NA	0.00084	0	8.33e-05	0	0	0.00033	0	0	0.003	NA	NA	0	0	0.00101	Uncertain significance	Very high			2 hets	GP2, All of Us
1:20645603:A:G	p.Ser335Gly	PINK1	rs144330127	17.39	0.33	0.08	NA	0.00015	0	0	0	0	0.000165	0	3.3e-05	NA	NA	NA	0.005	0	9.65e-05	Uncertain significance	Very high			1 het	All of Us
1:20645675:G:A	p.Ala359Thr	PINK1	rs76753586	26.8	0.57	0.42	NA	0.003	0	0.000217	0	0	0	7.19e-06	6.59e-05	NA	0.0046	0.003	0	0	0.00236	Uncertain significance(2); Likely benign(1)	Very high			4 hets	NPDRN (1), PDGNE(2), All of Us (1)
1:20648612:G:A	p.Gly411Ser	PINK1	rs45478900	18.43	0.3	0.07	NA	0.00015	3.38e-05	0.0002	0.0011	2.23e-05	0	0.000977	0.00045	NA	NA	0.002	0	0	0.00029	Uncertain significance(2); Benign(1); Likely benign(1)	Very high			1 het	PDGENE
1:20649110:A:G	p.Gln456Arg	PINK1	rs150964528	15.14	0.29	0.07	NA	0.002	0	1.67e-05	0	4.46e-05	0	0	0	0.003	NA	NA	0	0.013	0.000917	Uncertain significance	Very high			2 hets	BLAACPD, UKB
1:20650482:G:A	p.Gly513Ser	PINK1	NA	28.6	0.48	0.27	NA	0	0	0	0	0	0	8.48e-07	0	NA	NA	0.002	NA	0	NA	NA	Very high			1 het	PDGENE
1:20650566:G:T	p.Ala541Ser	PINK1	rs61749520	22.2	0.3	0.1	NA	0.00012	0	0	0	0	0	0	0	NA	NA	0.002	0	NA	0.000145	NA	Very high			1 het	PDGENE
1:20650613:G:A	p.Met556Ile	PINK1	NA	22	0.44	0.4	NA	NA	NA	NA	NA	NA	NA	NA	NA	NA	NA	NA	0.005	NA	0	NA	Very high			1 het	All of Us
2:74362108:G:C	p.Pro1076Ala	DCTN1	rs184147813	24	0.63	0.08	NA	0.002	0	0.000217	0	0	0	0	2.2e-05	NA	0.009	0.002	0	0	0.002	Benign/Likely benign	Other	Amyotrophic lateral sclerosis, susceptibility, Neuronopathy, distal hereditary motor 14, Perry syndrome	AD,AR	3 hets	PDGENE; NPDRN (2)
2:74363005:C:T	p.Arg1034His	DCTN1	rs980920477	23	0.36	0.067	NA	0.0001	0	1.67e-05	0	2.23e-05	0	0	1.1e-05	0	0.005	NA	0	0	0.000193	Uncertain significance	Other			1 het	NPDRN
2:74366011:G:A	p.Pro789Leu	DCTN1	rs752851562	32	0.82	0.77	NA	1.3e-05	0	1.67e-05	0	0	0.000164	1.1e-05	1.1e-05	0.003	NA	NA	0	0	0	Uncertain significance	Other			1 het	BLAACPD
2:74363336:C:A	p.Arg962Ser	DCTN1	NA	21.9	0.67	0.51	NA	0	0	0	0	0	0	8.5e-07	0	NA	NA	NA	0.005	NA	0	NA	Other			1 het	All of Us
2:74365125:C:T	p.Arg915Gln	DCTN1	rs72659383	25	0.56	0.14	NA	0.00039	0	0.002	0	0	0.00033	0.002	0	NA	NA	NA	0.005	0	0.000483	Benign/Likely benign	Other			1 het	All of Us
2:74365134:T:C	p.Glu912Gly	DCTN1	rs145857843	23.8	0.59	0.36	NA	1.3e-05	3.38e-05	0.0001	0	0	0	0.00017	0	NA	NA	0.002	0	0	4.83e-05	Uncertain significance	Other			1 het	PDGENE
2:74365144:G:A	p.Arg909Cys	DCTN1	rs140066692	25.3	0.57	0.25	NA	0.00075	0	6.66e-05	0	4.46e-05	0	4.24e-06	6.59e-05	NA	NA	0.002	0	0	0.000869	Uncertain significance(2); Likely benign(1)	Other			1 het	PDGENE
2:74366620:C:T	p.Val689Ile	DCTN1	rs753992154	34	0.62	0.12	NA	2.7e-05	0	1.67e-05	0	0	0	2.2e-05	0	NA	NA	0.002	0	0	0	Uncertain significance	Other			1 het	PDGENE
2:74366257:C:T	p.Arg782Gln	DCTN1	rs375079576	25.6	0.65	0.078	NA	0.00019	0	3.33e-05	0	0	0	5.93e-06	0	NA	NA	NA	0	0.013	4.83e-05	Uncertain significance(1); Likely benign(1)	Other			1 het	UKB
2:74369487:G:T	p.Ala332Glu	DCTN1	NA	25.1	0.76	0.562	NA	0	0	0	0	0	0	0	0	NA	NA	NA	0	0.013	0	NA	Other			1 het	UKB
2:74367103:G:A	p.Thr619Met	DCTN1	rs143763184	24.1	0.76	0.12	NA	0.005	0	0.000716	0	2.23e-05	0.000661	5.25e-05	2.2e-05	0.021	NA	0.003	0	0	0.004	Benign/Likely benign	Other			10 hets	BLAACPD (8); PDGENE(2)
2:74369154:G:A	p.Pro415ser	DCTN1	rs931346653	25.1	0.73	0.08	NA	0	3.38e-05	0	0	0	0	2.97e-05	0	NA	NA	NA	0.005	0	0	NA	Other			1 het	All of Us
2:74369380:G:T	p.Arg368Ser	DCTN1	rs145958900	26.6	0.81	0.37	NA	0.003	0	0.00025	0	0	0	8.47e-07	0	0.005	NA	0.003	0	0	0.002	Benign/Likely benign	Other			4 hets	BLAACPD (2); PDGENE(2)
2:74370652:T:TAA	p.Leu205Phefs*2	DCTN1	rs1674770013	33	NA	NA	NA	2.7e-05	0	0	0	0	0	0	0	0.003	NA	NA	0	NA	0	NA	Other			1 het	BLAACPD
2:74374331:C:G	p.Ala8Pro	DCTN1	rs372096285	21.9	0.61	0.08	NA	0.00031	0	8.34e-05	0	0	0	8.48e-07	0	NA	NA	0.002	0	0	0.000145	Uncertain significance	Other			1 het	PDGENE
2:178444470:G:T	p.Asp105Glu	PRKRA	rs752108367	13.61	0.61	0.11	NA	4e-05	0	0	0	0	0	0	0	0.003	NA	NA	0	NA	9.65e-05	NA	Other	Dystonia 16	AR	1 het	BLAACPD
2:178441705:CT:T	p.Gly161fs	PRKRA	NA	NA	NA	NA	NA	NA	NA	NA	NA	NA	NA	NA	NA	NA	NA	NA	NA	NA	NA	NA	Other			1 het	UKB
2:178444483:G:C	p.Pro101Arg	PRKRA	rs151157679	23.1	0.65	0.14	NA	2.7e-05	0	0	0	0	0	4.36e-05	0	0.003	NA	NA	0	0	4.83e-05	Uncertain significance	Other			1 het	PDGENE
2:178450244:G:T	p.Thr67Lys	PRKRA	rs189979808	24.2	0.73	0.18	NA	4e-05	0	0.000333	0	0	0	0	5.49e-05	NA	NA	0.002	0	0	0	Uncertain significance	Other			1 het	PDGENE
2:178450359:G:A	p.His29Tyr	PRKRA	rs371966651	31	0.78	0.49	NA	2.7e-05	0	0	0	2.23e-05	0	5e-05	0	NA	NA	0.002	0	0	4.83e-05	NA	Other			1 het	PDGENE
2:227687518:C:T	p.Ser457Asn	SLC19A3	rs138839321	24.2	0.49	0.26	NA	1.3e-05	0.007	0.000283	0	0.000134	0	2.97e-05	0	NA	NA	0.002	0	0	0	Uncertain significance(3); Likely benign(1)	Other	Thiamine metabolism dysfunction syndrome 2 (biotin/thiamine-responsive basal ganglia disease)	AR	1 het	PDGENE
2:227687533:A:G	p.Ile452Thr	SLC19A3	rs140706520	25.5	0.52	0.257	NA	0.0001	0	0	0	0	0	0	0	NA	0.005	NA	0	0	0.000241	Uncertain significance	Other			1 het	NPDRN
2:227695916:C:T	p.Ser382Asn	SLC19A3	rs145288025	19.09	0.32	0.28	NA	0.002	0	0.00045	0	0	0.000661	4.66e-05	0	NA	NA	0.002	0.005	0	0.002	Uncertain significance(4); Likely benign(1)	Other			2 hets	PDGENE; All of Us
2:227696005:G:C	p.Phe352Leu	SLC19A3	rs149806390	23.4	0.66	0.72	NA	0.003	0	6.67e-05	0	0	0	4.24e-06	0	NA	NA	0.002	0.005	0	0.003	Uncertain significance(2); Likely benign(2)	Other			2 hets	PDGENE; All of Us
2:227698850:T:C	p.Thr289Ala	SLC19A3	rs746272588	22.7	0.44	0.14	NA	0.00035	0	0	0	0	0	0	0	NA	NA	NA	0.005	0	0.000241	Uncertain significance	Other			1 het	All of Us
2:227699333:A:G	p.Tyr128His	SLC19A3	rs1423798302	25	0.71	0.85	NA	0	0	0.000717	0	0	0	0	0	NA	NA	0.002	0	NA	0	Uncertain significance	Other			1 het	PDGENE
2:227699153:G:C	p.Leu188Val	SLC19A3	rs146949876	17.42	0.27	0.07	NA	0.001	0	3.33e-05	0	0	0	0	0	0.003	NA	NA	0.005	0	0.000965	Uncertain significance(3); Likely benign(1)	Other			2 hets	BLAACPD; All of Us
2:227699359:G:A	p.Ala119Val	SLC19A3	rs760673468	22.8	0.32	0.287	NA	2.4e-05	0	0	0	0	0	0	0	NA	0.005	NA	0	NA	0	Uncertain significance	Other			1 het	NPDRN
2:227699528:A:G	p.Tyr63His	SLC19A3	rs144817990	27.3	0.7	0.48	NA	0.002	0	0	0	0	0	8.47e-07	0	0.005	0.005	NA	0	0	0.002	Uncertain significance	Other			3 hets	BLAACPD(2), NPDRN
2:232747740:A:G	p.Asn56Ser	GIGYF2	rs72554080	21.6	0.61	0.08	NA	0.00013	3.38e-05	8.33e-05	0.003	0	0.000165	0.000495	0	NA	NA	0.002	0	0	0	Uncertain significance	Low	Parkinson disease 11	AD	1 het	PDGENE
2:232791284:T:A	p.Ser368Thr	GIGYF2	rs749641279	17.05	0.39	0.07	NA	0.00039	0	0	0	0	0	0	0	NA	NA	0.003	0	0	0.000145	Uncertain significance	Low			2 hets	PDGENE
2:232791288:C:T	p.Ser369Leu	GIGYF2	NA	19.03	0.27	0.07	NA	NA	NA	NA	NA	NA	NA	NA	NA	NA	NA	0.002	0	NA	0	NA	Low			1 het	PDGENE
2:232794783:A:G	p.Ile434Val	GIGYF2	rs201699581	19.1	0.35	0.08	NA	0.00057	0	1.67e-05	0	0	0	2.37e-05	0	0.003	NA	NA	0	0	0.000241	NA	Low			1 het	BLAACPD
2:232816905:C:G	p.Ala742Gly	GIGYF2	rs780162732	24.6	0.85	0.18	NA	0.00023	0	0	0	0	0	0	0	0.003	NA	NA	0	0	9.65e-05	Uncertain significance	Low			1 het	BLAACPD
2:232832921:G:A	p.Arg859Gln	GIGYF2	rs942702052	25.9	0.6	0.11	NA	1.4e-05	0	0	0	0	0	1.21e-05	1.18e-05	NA	NA	0.002	0	0	0	Uncertain significance	Low			1 het	PDGENE
2:232844254:C:T	p.Thr1027Met	GIGYF2	rs773257123	33	0.55	0.11	NA	8.1e-05	0	0	0	6.91e-05	0	8.59e-06	0	NA	NA	NA	0.005	0	9.65e-05	Uncertain significance	Low			1 het	All of Us
2:232844414:A:G	p.Ile1043Val	GIGYF2	rs371374687	14.25	0.48	0.07	NA	4e-05	0	1.67e-05	0	0	0	4.83e-05	0	0.003	NA	NA	0	0	9.65e-05	NA	Low			1 het	BLAACPD
2:232832964:A:C	p.Glu873Asp	GIGYF2	.	16.38	0.58	0.188	NA	NA	NA	NA	NA	NA	NA	NA	NA	NA	0.005	NA	NA	0	NA	NA	Low			1 het	NPDRN
2:232847552:CACAGCAGCCACA:C	p.Pro1219_Gln1222del	GIGYF2	rs763368000	15.77	NA	NA	NA	0.003	0.01	0.007	0.055	0	0.006	0.01	0.006	0.003	NA	NA	0.005	0	0.004	Benign	Low			2 hets	BLAACPD, All of Us
3:184317455:C:G	p.Ile7Met	EIF4G1	rs367604626	24.1	0.71	0.16	NA	0	0	0	0	0	0	8.48e-07	0	NA	NA	0.002	NA	0	0	NA	Low	Parkinson disease 18	AD	1 het	PDGENE
3:184319694:G:A	p.Ala57Thr	EIF4G1	rs774329173	22.6	0.63	0.11	NA	2.7e-05	0	0	0	2.26e-05	0	2.14e-05	0	0.003	NA	NA	0	0	0	NA	Low			1 het	BLAACPD
3:184321454:G:A	p.Met941Ile	EIF4G1	rs144947145	14.69	0.32	0.15	NA	0.001	0	1.67e-05	0	0	0	0	0	0.005	NA	NA	0	0	0.001	NA	Low			2 hets	GP2
3:184323423:C:T	p.Arg507Trp	EIF4G1	rs758438232	24.4	0.84	0.62	NA	2.7e-05	0	0	0	0	0	5.93e-06	0	NA	NA	NA	0	0.013	0	NA	Low			1 het	UKB
3:184323541:C:T	p.Thr546Met	EIF4G1	rs147678593	23.8	0.49	0.09	NA	0.003	0	0.00025	0	0	0.000495	2.03e-05	4.39e-05	NA	NA	0.002	0.005	0	0.003	NA	Low			2 hets	PDGENE; All of Us
3:184325291:A:G	p.Asn765Ser	EIF4G1	rs191888688	21.9	0.69	0.07	NA	2.7e-05	0	1.67e-05	0	2.23e-05	0	0	0	NA	NA	0.002	0	NA	0.000145	NA	Low			1 het	PDGENE
3:184327230:G:A	p.Arg953Gln	EIF4G1	rs375604272	32	0.76	0.47	NA	2.7e-05	0	6.66e-05	0	2.23e-05	0	1.19e-05	0.002	NA	NA	0.002	0	0	4.83e-05	NA	Low			1 het	PDGENE
3:184327368:G:A	p.Arg999Asn	EIF4G1	rs372079421	25.2	0.71	0.17	NA	6.7e-05	0	0	0	0	0.000165	3.39e-06	0	NA	NA	0.002	0	0	4.83e-05	NA	Low			1 het	PDGENE
3:184327401:G:A	p.Arg1010His	EIF4G1	rs112176450	27.1	0.77	0.23	NA	0.00028	0	3.33e-05	0	0	0	0.000376	0	NA	NA	0.002	0	0	0.000579	risk factor	Low			1 het	PDGENE
3:184327630:G:C	p.Ala1041Pro	EIF4G1	rs1181504625	15.04	0.48	0.1	NA	5.3e-05	0	0	0	0	0	0	0	0.003	NA	NA	0	NA	0	NA	Low			1 het	BLAACPD
3:184327694:A:G	p.Asn1062Ser	EIF4G1	rs73053766	22.8	0.76	0.09	NA	0.003	0	1.67e-05	0	0.000379	0.000165	1.53e-05	2.2e-05	NA	NA	0.005	0	0	0.003	NA	Low			3 hets	PDGENE (3)
3:184327914:C:T	p.Arg1094Cys	EIF4G1	rs1023578171	32	0.67	0.51	NA	0	0	0	0	0	0	3.22e-05	0	NA	NA	0.002	0	0	0	NA	Low			1 het	PDGENE
3:184328932:C:T	p.Pro1173Leu	EIF4G1	rs142064428	24.5	0.61	0.15	NA	0.00036	0	1.67e-05	0	0.000111	0.000165	2.71e-05	2.2e-05	NA	NA	0.002	0	0	0.000434	NA	Low			1 het	PDGENE
4:89729236:C:A	p.Met116Ile	SNCA	rs1378041201	18.99	0.35	0.11	NA	NA	NA	NA	NA	NA	NA	NA	NA	NA	NA	0.002	0	NA	0	NA	Very high	Parkinson disease 1, Parkinson disease 4, Dementia, Lewy body	AD	1 het	PDGENE
5:1402926:C:T	p.Arg588Gln	SLC6A3	rs376797072	23.3	0.37	0.08	NA	0.00019	0	0.000433	0	2.23e-05	0	7.54e-05	0	NA	NA	NA	0.005	0	0.000241	Uncertain significance	Other	Parkinsonism-dystonia, infantile, 1	AR	1 het	All of Us
5:1420585:C:T	p.Arg2304Gln	SLC6A3	rs748308614	20.8	0.4	0.11	NA	1.3e-05	0	0	0	0	0	2.54e-06	0.000264	0.003	NA	NA	0	0	0	Uncertain significance	Other			1 het	BLAACPD
5:1432512:G:C	p.Ser202Trp	SLC6A3	rs149444784	15.96	0.36	0.25	NA	0.00037	0	0	0	0	0	0	0	NA	NA	NA	0.005	0	0.000627	Uncertain significance	Other			1 het	All of Us
5:1441392:C:T	p.Ala129Thr	SLC6A3	rs780852886	23.8	0.62	0.25	NA	1.3e-05	0	0.000217	0	0	0.000329	0.000121	0.000121	NA	NA	0.002	0.005	0	9.65e-05	Likely benign	Other			2 hets	PDGENE; All of Us
5:1443083:C:T	p.Gly39Arg	SLC6A3	rs776289227	24.5	0.71	0.507	NA	4.8e-05	0	0	0	2.23e-05	0	0	1.1e-05	NA	0.005	NA	0	0	4.83e-05	NA	Other			1 het	NPDRN
5:1443121:G:A	p.Pro26Leu	SLC6A3	rs757417973	17.21	0.37	0.11	NA	0.00015	3.38e-05	0.000767	0	0	0	1.1e-05	2.2e-05	NA	NA	NA	0	0.013	0.000193	Uncertain significance(1); Likely benign(2)	Other			1 het	UKB
5:1443164:A:G	p.Ser12Pro	SLC6A3	rs149180162	18.74	0.43	0.08	NA	0.00039	0	5e-05	0	0	0	0	0	0.003	NA	NA	0	0	0.000386	Uncertain significance	Other			1 het	BLAACPD
5:77211144:G:C	p.Glu73Asp	PDE8B	rs960150293	20.2	0.92	0.08	NA	0.00018	0	3.94e-05	0	0	0.000191	0	0	NA	NA	0.002	0	0	0.000193	NA	Other	Striatal degeneration, pigmented nodular adrenocortical disease	AD	1 het	PDGENE
5:77211172:G:C	p.Ala83Pro	PDE8B	rs561890042	16.87	0.89	0.08	NA	0.001	0	0.000136	0	0	0	8.72e-07	0	NA	NA	0.002	0	0	0.000386	Likely benign	Other			2 hets	PDGENE; NPDRN
5:77344929:C:G	p.Gln272Glu	PDE8B	rs144671246	29.4	0.73	0.309	NA	0.0007	0	5e-05	0	0	0	0	0	NA	NA	NA	0	0	0.000627	NA	Other			1 het	NPDRN
5:77349513:G:A	p.Arg304Gln	PDE8B	rs770351038	25.8	0.55	0.1	NA	1.3e-05	3.38e-05	0	0	0	0	1.95e-05	0	0.003	NA	NA	0	0	0	Uncertain significance	Other			1 het	BLAACPD
5:114362362:T:A	p.Ser75Thr	KCNN2	rs1204215724	21.1	NA	0.1	NA	2.4e-05	0	0	0	0	0	0	0	NA	NA	NA	0.005	NA	4.83e-05	NA	Other	Dystonia 34, myoclonic, Neurodevelopmental disorder with or without variable movement or behavioral abnormalities	AD	1 het	All of Us
5:114362450:C:T	p.Ser104Phe	KCNN2	rs1757457748	25.6	NA	0.53	NA	4.2e-05	0	0	0	0	0	4.42e-06	0	0.003	NA	NA	0	NA	9.65e-05	NA	Other			1 het	BLAACPD
5:114362657:T:G	p.Leu173Arg	KCNN2	rs1328034444	22.2	NA	0.19	NA	1.5e-05	0	0	0	0	0	0	0	NA	NA	0.002	0	NA	0	NA	Other			1 het	PDGENE
5:114362709:C:G	p.His190Gln	KCNN2	NA	22.1	NA	0.17	NA	NA	NA	NA	NA	NA	NA	NA	NA	0.003	NA	NA	0	0	0	NA	Other			1 het	BLAACPD
5:114362579:C:A	p.Ser147Tyr	KCNN2	rs116711658	19.67	NA	0.15	NA	0.008	0	0.000405	0	9.16e-05	0	0.0002	4.1e-05	NA	0.005	NA	0	NA	0.008	NA	Other			1 het	NPDRN
5:114362625:C:G	p.Ser162Arg	KCNN2	rs527423415	22.8	NA	0.9	NA	0.002	0	6.03e-05	0	0	0	0	0	NA	0.005	NA	0	NA	0.003	NA	Other			1 het	NPDRN
5:114362729:A:C	p.His197Pro	KCNN2	rs1377466020	21	NA	0.06	NA	4.1e-05	0	1.98e-05	0	0	0	0	0	NA	NA	0.002	0	0	9.65e-05	NA	Other			1 het	PDGENE
5:114496084:G:A	p.Asp760Asn	KCNN2	rs1197844531	26.2	0.52	0.073	NA	9.4e-05	0	1.67e-05	0	0	0	3.39e-06	1.1e-05	NA	NA	NA	0	0.013	0	NA	Other			1 het	UKB
5:114496061:T:C	p.Ile752Thr	KCNN2	rs76514592	22.2	0.51	0.07	NA	0.00063	0.000203	0.00015	0	0.008	0.00033	8.73e-05	0.000505	NA	NA	0.002	0	0	0.000483	NA	Other			1 het	PDGENE
5:114496124:C:T	p.Ser773Leu	KCNN2	rs142417497	24.2	0.39	0.06	NA	0.00027	0	1.67e-05	0	4.46e-05	0.000165	5.09e-06	1.1e-05	0.003	NA	NA	0	0	0.00029	Uncertain significance	Other			1 het	BLAACPD
5:114496132:A:AGGC	p.Arg778_S779insArg	KCNN2	rs778974225	19.43	NA	NA	NA	0.00032	0	0	0	0	0	0	0	NA	NA	0.002	0	0	0.00029	NA	Other			1 het	PDGENE
5:150054152:TCTC:T	p.Glu945del	CSF1R	rs753736284	12.92	NA	NA	NA	0.00016	0	1.67e-05	0	0.000245	0	0	3.3e-05	NA	NA	0.002	0	0	0.000145	Uncertain significance	Other	Brain abnormalities, neurodegeneration, and dysosteosclerosis,Leukoencephalopathy, diffuse hereditary, with spheroids 1	AD,AR	1 het	PDGENE
5:150054324:G:A	p.Arg921Trp	CSF1R	rs202216061	23.9	0.25	0.09	NA	2.7e-05	0.003	0.000317	0	2.23e-05	0.000164	3.56e-05	0.000176	NA	NA	0.002	0	0	0	Benign	Other			1 het	PDGENE
5:150055292:T:G	p.Lys867Gln	CSF1R	rs139797829	24.7	0.53	0.12	NA	2.7e-05	0	0	0	0	0	0	0	NA	NA	NA	0.005	NA	9.65e-05	NA	Other			1 het	All of Us
5:150057369:T:A	p.Asp746Val	CSF1R	NA	19.03	0.29	0.079	NA	NA	NA	NA	NA	NA	NA	NA	NA	NA	0.005	NA	0	NA	0	NA	Other			1 het	NPDRN
5:150061550:G:A	p.Thr600Met	CSF1R	rs200788902	25.1	0.76	0.148	NA	0.0002	0	0.002	0	0	0	2.95e-05	2.2e-05	NA	0.005	NA	0	0	4.83e-05	Uncertain significance(1); Likely benign(1)	Other			1 het	NPDRN
5:150061589:G:A	p.Thr587Ile	CSF1R	rs146386843	20.8	0.71	0.12	NA	0.004	0	0.0001	0	0	0	1.7e-06	0	NA	NA	0.007	0.005	0	0.004	Likely benign	Other			5 hets	PDGENE(4), All of Us
5:150069899:G:A	p.Ser495Phe	CSF1R	rs958142868	24.2	0.38	0.159	NA	1.3e-05	0	0	0	0	0	0	0	NA	NA	NA	0	0	0	Uncertain significance	Other			1 het	NPDRN
5:150070511:G:C	p.Phe381Leu	CSF1R	rs183264626	17.43	0.58	0.78	NA	4.1e-05	0	0	0	0	0	0	0	NA	NA	0.002	0	NA	0.000145	NA	Other			1 het	PDGENE
5:150073445:ACCT:A	p.Glu312del	CSF1R	rs1758116222	17.31	NA	NA	NA	2.7e-05	0	0	0	0	0	0	0	NA	NA	0.002	0	NA	0	NA	Other			1 het	PDGENE
5:150077285:G:A	p.Arg294Trp	CSF1R	rs371848144	20.4	0.24	0.09	NA	0.00013	0	0	0	0	0	2.03e-05	1.1e-05	NA	NA	0.002	0	0	0	Likely benign	Other			1 het	PDGENE
5:150077363:C:T	p.Val268Ile	CSF1R	rs143274491	21	0.36	0.19	NA	0.003	0.002	6.67e-05	0	0	0	4.24e-06	1.1e-05	NA	NA	0.002	0	0.013	0.003	Benign/Likely benign	Other			4 hets	PDGENE; NPDRN (2), UKB
5:150078230:G:T	p.Ala204Asp	CSF1R	NA	12.5	0.24	0.08	NA	NA	NA	NA	NA	NA	NA	NA	NA	NA	NA	0.003	NA	NA	NA	NA	Other			2 hets	PDGENE
5:150080187:T:G	p.Asn153His	CSF1R	rs144404275	16.52	0.35	0.12	NA	0.006	0	0.001	0	0	0.00033	5.93e-06	2.2e-05	0.003	NA	0.008	0	0	0.01	Benign	Other			1 hom, 5 hets	PDGENE (1 hom, 4 hets); BLAACPD(1)
5:150080979:A:C	p.Val32Gly	CSF1R	rs56048668	24	0.48	0.45	NA	0.001	0.000237	0.003	0.004	0	0.000165	0.006	0.000154	NA	NA	NA	0.005	0	0.001	Benign/Likely benign	Other			1 het	All of Us
6:85507988:G:C	p.Gln865Glu	SNX14	rs141948771	27	0.76	0.22	NA	0.00032	0	1.67e-05	0	0	0	8.48e-07	0	NA	NA	0.002	0	0	0.000724	Uncertain significance	Other	Spinocerebellar ataxia, autosomal recessive 20	AR	1 het	PDGENE
6:85514217:C:T	p.Val760Ile	SNX14	rs141213887	18.09	0.44	0.07	NA	0.002	0.001	0.001	0	0	0.000165	0.000117	1.11e-05	NA	NA	0.002	0	0	0.001	Uncertain significance(1); Likely benign(2)	Other			1 het	PDGENE
6:85536913:T:G	p.Lys452Thr	SNX14	rs1782138471	24	0.76	0.61	NA	0	0	1.67e-05	0	0	0	8.48e-07	0	NA	NA	NA	0.005	NA	0	NA	Other			1 het	All of Us
6:85547145:C:A	p.Ala315Ser	SNX14	rs146849758	25.4	0.75	0.36	NA	0.005	0	0.00085	0	0	0.001	0.000158	1.1e-05	0.003	NA	0.002	0	0	0.005	Uncertain significance(2); Likely benign(2)	Other			2 hets	BLAACPD, PDGENE
6:146554540:G:A	p.Asp205Asn	RAB32	rs751404303	21.2	0.33	0.09	NA	6.7e-05	0	3.34e-05	0	0	0	3.39e-06	1.1e-05	NA	NA	NA	0.005	0	0.000145	Uncertain significance	Low	Parkinson disease 26 susceptibility	AD	1 het	All of Us
6:146549599:A:T	p.His129Leu	RAB32	rs146519930	18.82	0.31	0.09	NA	0.002	0	0.0002	0	0	0	0	1.1e-05	0.003	NA	NA	0	0	0.002	NA	Low			1 het	BLAACPD
6:161350144:GC:G	p.Cys451Serfs*190	PRKN	NA	31	NA	NA	NA	NA	NA	NA	NA	NA	NA	NA	NA	NA	NA	0.003	0	0	0	NA	Very high	Parkinson disease 2, juvenile	AR	2 hets	PDGENE
6:161569357:G:T	p.Gln311Lys	PRKN	NA	32	0.72	0.56	NA	NA	NA	NA	NA	NA	NA	NA	NA	0.003	NA	NA	NA	0	NA	NA	Very high			1 het	GP2
6:161785844:A:G	p.Tyr267His	PRKN	rs114696251	27	0.74	0.91	NA	0.002	0	0.00015	0	0.000424	0	9.32e-06	2.2e-05	0.003	NA	NA	0	0	0.002	Uncertain significance	Very high			2 hets	BLAACPD; All of Us
6:161785877:G:A	p.Arg256Cys	PRKN	rs150562946	33	0.67	0.14	NA	6.7e-05	0	0.00025	0	4.46e-05	0.000165	0.000722	0.000571	NA	NA	0.002	0	0	0.000145	Uncertain significance	Very high			1 het	PDGENE
6:162443429:C:T	p.Asp18Asn	PRKN	rs146288080	18.59	0.52	0.081	NA	0.002	0	0.000433	0	0	0.000165	2.54e-06	3.29e-05	NA	NA	NA	0	0.013	0.002	Uncertain significance(1); Likely benign(1)	Very high			1 het	UKB
6:162201226:A:G	p.Tyr147His	PRKN	rs537030286	25.8	0.64	0.4	NA	0.00051	0	0	0	0	0	0	0	NA	0.009	NA	0	0	0.000338	NA	Very high			2 hets	NPDRN
6:162201248:AC:A	p.Gly139Valfs*38	PRKN	rs751790069	21.2	NA	NA	NA	4e-05	0	0	0	0	0	0	0	NA	NA	0.002	0	NA	4.83e-05	NA	Very high			1 het	PDGENE
6:162262560:TCAGTGTGCAGAATGACAGCCAGCCCCACAGAGTCTCCTGG:T	p.Pro113Thrfs*51	PRKN	rs771529549	34	NA	NA	NA	4e-05	0	0	0	0	0	0.000325	0	NA	NA	0.002	0	0	0	Pathogenic/Likely pathogenic	Very high			1 het	PDGENE
6:162262582:G:T	p.Leu119Met	PRKN	rs376992611	24.1	0.54	0.23	NA	0.00017	0	0	0	0	0	0	0	NA	0.009	NA	0	0	0.000193	NA	Very high			1 het	NPDRN
6:162443380:T:C	p.Gln34Arg	PRKN	rs148851677	23.4	0.45	0.174	NA	0.01	0	0.0007	0	0.000156	0.00085	0	0.017	NA	0.005	NA	NA	0	0.011	Benign	Very high			1 het	NPDRN
6:162443325:AT:A	p.Asn52Metfs*29	PRKN	rs754809877	31	NA	NA	NA	6.7e-05	0	0.001	0	2.23e-05	0	0.000294	0	NA	NA	0.002	0	0	0.000145	Pathogenic	Very high			2 hets	PDGENE; All of Us
7:4781192:A:T	p.Glu20Val	AP5Z1	rs781743376	27.2	0.52	0.59	NA	0.00027	0	0	0	0	0	5.09e-06	3.29e-05	NA	NA	NA	0.005	0	0.000434	Uncertain significance	Other	Spastic paraplegia 48	AR	1 het	All of Us
7:4781626:G:A	p.Glu80Val	AP5Z1	rs199577559	22.8	0.38	0.14	NA	0.00039	0.000643	0	0	0	0.000331	1.27e-05	2.2e-05	NA	NA	NA	0.005	0	0.000869	Uncertain significance	Other			1 het	All of Us
7:4783358:C:CTACG	p.Ala139Thrfs*9	AP5Z1	rs749327622	19.51	NA	NA	NA	1.3e-05	0	0	0	0	0	0	0	0.003	NA	NA	NA	NA	NA	NA	Other			1 het	BLAACPD
7:4783794:G:A	p.Arg206Gln	AP5Z1	rs774461879	25.9	0.34	0.17	NA	0.00034	0	7.84e-05	0	2.44e-05	0	3.31e-05	3.57e-05	NA	NA	0.002	0	0	0.000338	Uncertain significance	Other			1 het	PDGENE
7:4785438:G:A	p.Asp319Asp	AP5Z1	rs199600185	24.9	0.52	0.18	NA	0.00019	0	5e-05	0	6.69e-05	0	1.53e-05	9.89e-05	NA	NA	0.002	0	0	0	Uncertain significance	Other			1 het	PDGENE
7:4785627:G:A	p.Gly359Arg	AP5Z1	rs569547344	14.61	0.34	0.177	NA	4.8e-05	0	0	0	2.32e-05	0	1.47e-05	0.000115	NA	0.005	NA	0	0	9.65e-05	NA	Other			1 het	NPDRN
7:4786271:C:T	p.Ser385Leu	AP5Z1	rs765200689	23.1	0.33	0.14	NA	9.4e-05	0	1.67e-05	0	2.23e-05	0	5.86e-05	0	NA	NA	0.002	0	0	9.65e-05	Uncertain significance	Other			1 het	PDGENE
7:4787661:A:C	p.Thr447Pro	AP5Z1	rs1037469450	23	0.4	0.32	NA	9.6e-05	0	0	0	0	0	0	0	NA	NA	NA	0.005	0	0.000145	NA	Other			1 het	All of Us
7:4788222:C:G	p.Ala508Gly	AP5Z1	rs370879999	17.96	0.5	0.11	NA	0.002	0	0.000241	0	0	0	0	1.17e-05	NA	NA	0.007	0	0	0.003	Uncertain significance(2); Likely benign(1)	Other			4 hets	PDGENE
7:4789911:A:C	p.Tyr596Ser	AP5Z1	rs189075558	19.32	0.55	0.82	NA	0.00034	0	0	0	0	0	0	0	NA	NA	0.002	0	0	0.000241	NA	Other			1 het	PDGENE
7:4790744:C:A	p.Phe670Leu	AP5Z1	rs750796286	24	0.58	0.96	NA	0.00037	0	1.68e-05	0	0	0	0	3.31e-05	NA	NA	0.002	0	0	0.00029	Uncertain significance	Other			1 het	PDGENE
7:4791266:A:G	p.Thr769Ala	AP5Z1	rs188569082	14.68	0.45	0.15	NA	0.008	0	0.000816	0	0.000165	0	4.24e-06	3.29e-05	NA	NA	0.01	0	0	0.008	Uncertain significance(1); Benign(1); Likely benign(1)	Other			6 hets	PDGENE
7:4791204:G:A	p.Arg748His	AP5Z1	rs200040878	15.51	0.24	0.07	NA	4e-05	0	0	0	0	0	4.32e-05	6.59e-05	NA	NA	0.002	0	0	4.83e-05	Uncertain significance	Other			1 het	PDGENE
7:4791303:G:A	p.Arg781His	AP5Z1	rs375090264	22.2	0.39	0.12	NA	0.00031	0	1.67e-05	0	0	0	4.24e-06	0.000121	NA	NA	0.002	0	0	0.000193	Uncertain significance	Other			1 het	PDGENE
7:56104347:G:A	p.Ala60Val	CHCHD2	rs996734489	32	0.85	0.89	NA	1.3e-05	0	0	0	0	0	2.54e-06	0	0.0027	NA	NA	0	NA	0	Uncertain significance	Low	Parkinson disease 22	AD	1 het	BLAACPD
8:42417850:C:T	p.Ala638Thr	SLC20A2	rs773007074	27.4	0.63	0.9	NA	4e-05	0	1.67e-05	0	0	0	6.78e-06	0	0.005	NA	NA	0	0	NA	NA	Other	Basal ganglia calcification, idiopathic, 1	AD	1 het	BLAACPD
8:42439527:G:A	p.Pro286Leu	SLC20A2	rs781554326	25.3	0.58	0.19	NA	0.00021	0	0	0	0	0	3.39e-06	4.39e-05	0.003	NA	NA	0	0	NA	NA	Other			1 het	BLAACPD
8:42439623:C:T	p.Arg254Gln	SLC20A2	rs138816265	14.63	0.29	0.09	NA	0.007	0	0.000233	0	0	0.000495	1.78e-05	2.2e-05	NA	0.005	0.012	0	0	NA	Benign/Likely benign	Other			9 hets	PDGENE(7); All of Us(1); NPDRN
8:42459976:T:C	p.Asn178Ser	SLC20A2	rs142888552	24.6	0.53	0.074	NA	0.002	0	0.0001	0	4.46e-05	0.000334	7.35e-05	0.00011	NA	0.005	NA	NA	0	NA	Uncertain significance(1); Likely benign(1)	Other			1 het	NPDRN
8:42472347:A:G	p.Ile15Thr	SLC20A2	NA	26.6	0.84	0.37	NA	NA	NA	NA	NA	NA	NA	NA	NA	NA	NA	0.002	0	NA	NA	NA	Other			1 het	PDGENE
8:42838107:G:A	p.Ala166Val	THAP1	rs150282653	21.1	0.68	0.2	NA	0.00013	0	0	0	0	0	0	0	0.003	NA	NA	0	0	0.000338	NA	Other	Dystonia 6, torsion	AD	1 het	BLAACPD
8:42838183:C:T	p.Asp141Asn	THAP1	rs138345513	26.9	0.76	0.908	NA	0.001	0	0.00015	0	0	0	0	0	NA	NA	NA	NA	0	0.001	Benign/Likely benign	Other			1 het	NPDRN
9:77209509:A:G	p.Ile158Val	VPS13A	rs372839456	22.7	0.6	0.12	NA	0.00013	0	0.000167	0	0	0	0	0	0.003	NA	NA	0	0.013	4.83e-05	Uncertain significance	Other	Choreoacanthocytosis	AR	2 hets	PDGENE, UKB
9:77219974:A:G	p.Asn259Asp	VPS13A	rs41307461	16.58	0.29	0.08	NA	0.00087	0.004	0.000617	0	0	0.00066	0.005	2.2e-05	0.003	NA	NA	0	0	0.000579	Uncertain significance(3); Likely benign(4)	Other			1 het	PDGENE
9:77221313:TAAC:T	p.Thr374del	VPS13A	rs1437277001	17.21	NA	NA	NA	0	0	0	0	0	0	0	4.39e-05	0.003	NA	NA	NA	0	NA	NA	Other			1 het	BLAACPD
9:77226584:A:G	p.Asp448Gly	VPS13A	rs376343934	23.6	0.32	0.07	NA	5.3e-05	0	0	0	0	0	0	0	NA	NA	0.002	0	0	0	NA	Other			1 het	PDGENE
9:77238127:T:C	p.Leu574Ser	VPS13A	NA	23.9	0.37	0.2	NA	0	0	0	0	0	0	8.48e-07	0	NA	NA	NA	0.005	0	0	NA	Other			1 het	All of Us
9:77282205:T:A	p.Ser1017Thr	VPS13A	rs148282411	15.91	0.27	0.06	NA	0.00019	0	1.67e-05	0	0	0	0	0	NA	NA	0.003	0	0	0.000145	Uncertain significance	Other			2 hets	PDGENE
9:77307991:A:T	p.His1336Leu	VPS13A	rs142058362	20.3	0.32	0.1	NA	0.006	0	0.000267	0	2.24e-05	0.000331	0.023	0	NA	0.03	NA	0.005	0	0.006	Likely benign	Other			6 hets	All of Us; NPDRN (5)
9:77358419:G:C	p.Lys2672Asn	VPS13A	rs77984203	23.2	0.66	0.848	NA	0.003	0	0.0003	0	0	0	0	0	NA	0.014	NA	0	0	0.003	Benign	Other			1 hom, 1 het	NPDRN
9:77316204:TTAA:T	p.1554_1555del	VPS13A	rs776601892	.	NA	NA	NA	1.3e-05	0	0	0	0	0	0	0	NA	NA	NA	0	0.013	4.83e-05	NA	Other			1 het	UKB
9:77358419:G:C	p,Lys2672Asn	VPS13A	rs77984203	23.2	0.66	0.848	NA	0.003	0	0.0003	0	0	0	8.48e-07	0	NA	NA	NA	0	0.013	0.003	Benign/Likely_benign	Other			1 het	UKB
9:77321224:A:G	p.Tyr1824Cys	VPS13A	rs144290291	24.3	0.54	0.1	NA	0.00091	0	8.35e-05	0	0	0	0	0	NA	NA	0.002	0.005	0	0.000676	Uncertain significance(4); Likely benign(1)	Other			2 hets	PDGENE, All of Us
9:77323120:C:T	p.Arg1962Cys	VPS13A	rs149694033	21.1	0.46	0.1	NA	0.00096	0.001	0.004	0	4.46e-05	0.003	0.006	0.000901	NA	NA	NA	0.005	0	0.001	Uncertain significance(2); Benign(1); Likely benign(4)	Other			1 het	All of Us
9:77340280:C:T	p.Gln2293Ter	VPS13A	NA	45	NA	NA	NA	NA	NA	NA	NA	NA	NA	NA	NA	NA	NA	0.002	NA	0	NA	NA	Other			1 het	PDGENE
9:77351360:G:A	p.Val2445Met	VPS13A	rs768897138	20.8	0.51	0.11	NA	1.3e-05	0	0	0	0	0	3.39e-06	2.2e-05	NA	NA	NA	0.005	0	0	NA	Other			1 het	All of Us
9:77357806:T:G	p.Ser2641Ala	VPS13A	NA	19.62	0.36	0.11	NA	NA	NA	NA	NA	NA	NA	NA	NA	NA	NA	0.002	NA	0	NA	NA	Other			1 het	PDGENE
9:77358419:G:C	p.Lys2672Asn	VPS13A	rs77984203	23.2	0.66	0.85	NA	0.003	0	0.0003	0	0	0	8.48e-07	0	NA	NA	0.003	0.005	0.013	0.003	Benign	Other			4 hets	PDGENE(2); All of Us, UKB
9:77368105:A:G	p.Gln2841Arg	VPS13A	rs755328181	23.4	0.58	0.13	NA	2.7e-05	0	0.002	0	0	0	0	0	NA	NA	0.002	0	0	0	Uncertain significance	Other			1 het	PDGENE
9:77370426:G:A	p.Gly2919Ser	VPS13A	rs1832684845	29.3	0.75	0.2	NA	2.7e-05	0	0	0	0	0	0	0	NA	NA	0.002	0	NA	0	NA	Other			1 het	PDGENE
9:77370547:G:T	p.Gly2959Val	VPS13A	rs1563967467	28	0.75	0.69	NA	0	0	0	0	0	0	8.47e-07	0	0.003	NA	NA	0	NA	4.83e-05	NA	Other			1 het	BLAACPD
9:77384593:A:C	p.Gln3066His	VPS13A	rs117258674	16.09	NA	NA	NA	0.00011	0	0	0	0	0	1.78e-05	0	0.003	NA	NA	0	0	9.65e-05	NA	Other			1 het	BLAACPD
9:77384631:G:GTGATGA	p.Asp3089_E3090insAspAsp	VPS13A	rs113052866	19.21	NA	NA	NA	0.001	0	0.000435	0	0.000471	0.000172	0.0004	0.00021	0.003	NA	NA	0	NA	0	NA	Other			1 het	BLAACPD
9:77403320:C:T	p.Arg3053Cys	VPS13A	rs146574121	22	0.37	0.09	NA	0.002	0	0.000117	0	2.23e-05	0.000993	2.29e-05	3.3e-05	NA	NA	0.002	0.005	0.013	0.0015	Uncertain significance(2); Likely benign(1)	Other			3 hets	PDGENE; All of Us, UKB
9:129813997:T:C	p.Lys325Arg	TOR1A	rs2030964777	20.5	0.64	0.16	NA	4e-05	0	0	0	0	0	0	0	NA	NA	NA	0.005	NA	0	NA	Other	Dystonia 1, torsion	AD	1 het	All of Us
9:129818552:G:A	p.Ala239Val	TOR1A	rs138737975	16.49	0.35	0.1	NA	0.001	0	5e-05	0	2.23e-05	0	1.78e-05	0	NA	NA	NA	0.005	0	0.001	Uncertain significance	Other			1 het	All of Us
9:129823965:G:A	p.Arg41Cys	TOR1A	rs1370852637	25.6	0.65	0.56	NA	1.3e-05	0	0	0	0	0	0	0	0.005	NA	NA	0	NA	4.83e-05	NA	Other			2 hets	BLAACPD
9:129822585:T:C	p.Tyr147Cys	TOR1A	rs905211416	25.5	0.72	0.91	NA	9.3e-05	0	1.66e-05	0	0	0	0	0	NA	NA	0.002	0	0	4.83e-05	NA	Other			1 het	PDGENE
10:30322576:G:C	p.Ala345Gly	MTPAP	rs761146082	18.24	0.28	0.12	NA	0	0	0	0	0	0.000164	1.61e-05	0	0.003	NA	0.003	0	0	NA	Uncertain significance	Other	Spastic ataxia 4, autosomal recessive	AR	3 hets	BLAACPD, PDGENE (2); All of Us
10:117254117:G:A	p.Cys198Tyr	SLC18A2	NA	25.2	0.76	0.87	NA	NA	NA	NA	NA	NA	NA	NA	NA	0.003	NA	NA	NA	NA	NA	NA	Other	Parkinsonism-dystonia, infantile, 2	AR	1 het	BLAACPD
10:117254443:G:A	p.Glu216Lys	SLC18A2	rs1844202703	32	0.75	0.31	NA	0	0	0	0	0	0	0	1.1e-05	NA	NA	0.002	NA	NA	NA	NA	Other			1 het	PDGENE
10:117254467:G:A	p.Ala224Thr	SLC18A2	rs145374366	32	0.74	0.62	NA	0	3.42e-05	3.37e-05	0	2.23e-05	0	3.06e-05	0	0.003	NA	NA	0.005	0	0.001	Uncertain significance	Other			3 hets	BLAACPD; All of Us; NPDRN
10:117255286:C:A	p.Pro237His	SLC18A2	rs767337086	31	0.68	0.93	NA	1.3e-05	0	1.67e-05	0	2.23e-05	0	4.66e-05	3.29e-05	NA	NA	0.002	0	0	0	Pathogenic(1); Likely pathogenic(1); Uncertain significance(4)	Other			1 het	PDGENE
11:26443763:A:C	c.425-2A>C	ANO3	rs140279191	26.8	NA	NA	NA	0.00095	0	6.1e-05	0	0	0	0	0	NA	NA	NA	0.005	NA	0.000917	Likely benign	Other	Dystonia 24	AD, AR	1 het	All of Us
11:26463077:T:C	p.Tyr182His	ANO3	rs2134057463	25.2	0.65	0.18	NA	0	0	1.73e-05	0	0	0	0	0	NA	NA	NA	0.005	NA	0	NA	Other			1 het	All of Us
11:26531204:G:T	c.300-1G>T	ANO3	NA	34	NA	NA	NA	NA	NA	NA	NA	NA	NA	NA	NA	NA	NA	NA	0.005	NA	0	NA	Other			1 het	All of Us
11:26189302:A:T	p.Glu42Asp	ANO3	rs80051542	NA	NA	NA	NA	0.005	0	0.000246	0	0	0	1.47e-05	0	NA	0.005	NA	0	0.038	0.005	NA	Other			4 hets	NPDRN, UKB (3)
11:26642027:TG:T	p.Val613Phefs*16	ANO3	NA	35	NA	NA	NA	NA	NA	NA	NA	NA	NA	NA	NA	NA	NA	0.002	NA	NA	NA	NA	Other			1 het	PDGENE
11:26641987:C:T	p.Pro599Ser	ANO3	rs1161288753	27.2	0.73	0.22	NA	1.3e-05	0	1.67e-05	0	0	0	0	0	NA	NA	0.002	0	NA	0	NA	Other			1 het	PDGENE
12:40225153:G:A	p.Gly8Arg	LRRK2	rs981632250	21.4	0.57	0.23	NA	2.7e-05	0	1.67e-05	0	0	0	0	1.1e-05	0.003	NA	NA	0	NA	0	Uncertain significance	Very high	Parkinson disease 8	AD	1 het	BLAACPD
12:40232355:A:G	p.Asn107Asp	LRRK2	rs141177841	17.54	0.3	0.11	NA	0.00083	0	1.67e-05	0	0	0	0	0	0.005	0.005	NA	0	0	0.001	Likely benign	Very high			3 hets	BLAACPD; NPDRN
12:40232383:A:G	p.Gln116Arg	LRRK2	rs144883021	17.46	0.34	0.13	NA	0.003	0	0.00015	0	0.000179	0.000165	7.67e-06	8.8e-05	0.003	0.005	0.002	0.005	0	0.003	Benign/Likely benign	Very high			4 hets	BLAACPD; NPDRN; PDGENE; All of Us
12:40232385:T:C	c.347+2T>C	LRRK2	rs141221000	29.8	NA	NA	NA	0.003	0	0.00015	0	0	0.000165	7.69e-06	3.3e-05	0.003	0.005	NA	0.005	0	0.003	Uncertain significance(1); Benign(1); Likely benign(1)	Very high			3 hets	BLAACPD; NPDRN; All of Us
12:40235634:T:C	p.Leu119Pro	LRRK2	rs33995463	26.5	0.55	0.89	NA	0.00047	0	0.002	0	0	0.000996	0.002	5.5e-05	NA	NA	0.002	0	0	0.000386	Uncertain significance(1); Likely benign(3)	Very high			1 het	PDGENE
12:40240566:G:A	p.Glu219Lys	LRRK2	rs1941678161	20.3	0.42	0.09	NA	0	0	0	0	0	0	8.48e-07	0	NA	NA	0.002	0	NA	0	Uncertain significance	Very high			1 het	PDGENE
12:40243579:A:C	p.Asn246His	LRRK2	rs150050676	23.1	0.71	0.26	NA	0.004	0	0.000284	0	0	0	3.39e-06	1.1e-05	NA	NA	0.003	0	0	0.004	Benign	Very high			2 hets	PDGENE
12:40243646:A:C	p.Glu268Ala	LRRK2	rs373254349	24.6	0.53	0.55	NA	0.00016	0	1.67e-05	0	0	0	0	0	NA	NA	0.002	0	0	0.000434	NA	Very high			1 het	PDGENE
12:40249843:C:G	p.Leu286Val	LRRK2	rs200437744	22.1	0.55	0.622	NA	5.4e-05	0	0.00045	0	0	0	0.000301	0	NA	NA	NA	0	0.013	0	Uncertain significance(1); Likely benign(1)	Very high			1 het	UKB
12:40251346:C:T	p.Thr358Met	LRRK2	rs141262110	16.43	0.41	0.09	NA	6.7e-05	0	0	0	0	0	0.000239	0	NA	NA	NA	0.005	0	9.65e-05	Uncertain significance(2); Likely benign(1)	Very high			1 het	All of Us
12:40257368:T:C	p.Phe470Ser	LRRK2	rs1466690781	26.3	0.51	0.71	NA	1.3e-05	0	0	0	0	0	0	0	NA	NA	0.002	NA	NA	NA	Uncertain significance	Very high			1 het	PDGENE
12:40274666:A:T	p.Leu580Phe	LRRK2	rs145906734	13.98	0.47	0.18	NA	0.005	0	0.00035	0	0	0	3.39e-06	1.1e-05	NA	NA	0.003	0.005	0.025	0.004	Benign	Very high			5 hets	PDGENE(2); All of Us, UKB (2)
12:40293552:A:C	p.Glu899Asp	LRRK2	rs148113070	17.79	0.52	0.15	NA	0.001	0	0.000235	0	0	0.001	9.45e-06	1.11e-05	0.005	NA	NA	0	0	0.000627	Benign	Very high			2 hets	GP2
12:40309228:A:T	p.Ile1438Lys	LRRK2	NA	24.2	0.7	0.5	NA	NA	NA	NA	NA	NA	NA	NA	NA	NA	NA	0.002	NA	NA	NA	NA	Very high			1 het	PDGENE
12:40313976:G:A	p.Arg1514Gln	LRRK2	rs35507033	21.4	0.43	0.11	NA	0.001	0.002	0.003	0.004	0	0.000331	0.009	0.00011	NA	NA	0.002	0.005	0	0.001	Benign/Likely benign	Very high			2 hets	PDGENE; All of Us
12:40314047:C:T	p.Arg1538Cys	LRRK2	rs150620977	29.2	0.6	0.27	NA	0.000562	0	3.34e-05	0	0	0	2.55e-06	1.1e-05	NA	NA	NA	0.005	0	0.000772	NA	Very high			1 het	All of Us
12:40320043:G:C	p.Arg1628Pro	LRRK2	rs33949390	27.5	0.55	0.72	NA	0.00084	0	6.68e-05	0	0.01	0	0.000748	0.000386	0.003	NA	NA	0	0	0.001	Uncertain significance(1); Benign(3); Likely benign(2)	Very high			1 het	BLAACPD
12:40322392:G:T	p.Glu1797Asp	LRRK2	rs778789162	16.56	0.62	0.11	NA	9.3e-05	0	6.67e-05	0	0	0	0	0	0.005	NA	NA	0	NA	9.65e-05	Uncertain significance	Very high			2 hets	BLAACPD
12:40322468:C:A	p.Gln1823lYS	LRRK2	rs72547980	14.73	0.4	0.06	NA	0.00067	0	5e-05	0	0	0.000494	3.22e-05	1.1e-05	NA	NA	0.002	0	0	0.000724	Likely benign	Very high			1 het	PDGENE
12:40335031:G:A	p.Arg1941His	LRRK2	rs77428810	24.4	0.6	0.09	NA	0.00012	0	0.00035	0	2.23e-05	0	0.000231	0	NA	NA	0.002	0	0	0	Uncertain significance	Very high			1 het	PDGENE
12:40346826:ACTACT:A	p.Leu2063Ter	LRRK2	rs111739194	35	NA	NA	NA	8e-05	0	0	0	0	0	0.000373	0	NA	NA	NA	0.005	0	4.83e-05	Uncertain significance	Very high			1 het	All of Us
12:40346855:G:A	p.Gly2071Asp	LRRK2	rs199672415	17.89	0.42	0.14	NA	0.00027	0	0	0	0	0	0	0	0.003	NA	NA	0	0	0.000434	Uncertain significance	Very high			1 het	BLAACPD
12:40351622:G:T	p.Met2155Ile	LRRK2	rs974632242	17.36	0.51	0.4	NA	4e-05	0	0	0	0	0	0	0	0.003	NA	NA	0	NA	4.83e-05	Uncertain significance	Very high			1 het	BLAACPD
12:40364985:G:A	p.Arg2442His	LRRK2	rs749224394	20.1	0.3	0.08	NA	0	0	0	0	0	0	4.24e-06	1.1e-05	NA	NA	0.002	0	0	0	Uncertain significance	Very high			1 het	PDGENE
14:54844140:G:T	p.His210Gln	GCH1	NA	27.3	0.76	1	NA	NA	NA	NA	NA	NA	NA	NA	NA	NA	NA	0.002	0	NA	0	NA	Other	Dystonia, DOPA-responsive; Hyperphenylalaninemia, BH4-deficient	AD,AR	1 het	PDGENE
14:54902576:G:A	p.Pro30Ser	GCH1	rs944665606	15.45	0.75	0.07	NA	1.5e-05	0	2.35e-05	0	0	0	2.67e-06	0	0.003	NA	NA	0	NA	0	NA	Other			1 het	BLAACPD
15:50561703:G:T	p.Thr1857Asn	TRPM7	NA	20.6	0.45	0.07	NA	0.002	0	0.000101	0	0	0	5.09e-06	1.11e-05	0.003	NA	0.005	0	0.013	0.002	NA	Other	Amyotrophic lateral sclerosis-parkinsonism/dementia complex, susceptibility	AD	5 hets	BLAACPD; PDGENE(3), UKB
15:50592022:T:C	p.Thr1405Ala	TRPM7	rs932924637	23.5	0.53	0.08	NA	0	0	3.34e-05	0	0	0	8.48e-07	0	0.003	NA	NA	0	NA	0	NA	Other			1 het	BLAACPD
15:50592184:A:G	p.Ser1351Pro	TRPM7	rs202245737	22.4	0.49	0.13	NA	0.001	0	1.67e-05	0	0	0	0	0	0.003	NA	0.002	0	0	0.002	Uncertain significance	Other			2 hets	BLAACPD; PDGENE
15:50575052:G:A	p.Leu1606pHE	TRPM7	rs949327598	22.6	0.79	0.11	NA	5.3e-05	0	0	0	2.23e-05	0	1.36e-05	0	NA	NA	0.002	0	0	0	NA	Other			1 het	PDGENE
15:50592474:G:A	p.Ala1254Val	TRPM7	rs56288221	24.8	0.81	0.18	NA	0.00017	0.000642	0.000117	0	2.23e-05	0.000493	0.000899	0.000296	NA	NA	0.003	0	0	0.000386	NA	Other			2 hets	PDGENE
15:50594477:A:C	p.Cys1143Gly	TRPM7	NA	22.8	0.57	0.09	NA	NA	NA	NA	NA	NA	NA	NA	NA	0.003	NA	NA	0	NA	0	NA	Other			1 het	BLAACPD
15:50605008:A:T	p.Phe949Tyr	TRPM7	rs55681028	16.98	0.64	0.13	NA	0.00063	0.000642	0.000767	0.002	0	0.000165	0.005	0.000231	NA	NA	0.002	0	0	0.000627	Benign/Likely benign	Other			2 hets	PDGENE; All of Us
15:50607250:A:T	p.Trp887Arg	TRPM7	rs35648842	27.7	0.85	1	NA	8e-05	0	3.35e-05	0	0	0.000165	0.000324	0	NA	NA	0.002	0	0	0	Uncertain significance	Other			1 het	PDGENE
15:50609846:C:G	p.Ser799Ter	TRPM7	rs2060020961	25	0.72	0.09	NA	2.7e-05	0	0	0	0	0	0	0	NA	NA	NA	0.005	0	0	NA	Other			1 het	All of Us
15:50612757:T:C	p.Thr615Ala	TRPM7	rs150072757	18.7	0.53	0.1	NA	0.003	0	0.000167	0	0	0	1.7e-06	2.2e-05	0.003	NA	0.005	0.011	0	0.003	NA	Other			6 hets	BLAACPD; PDGENE(3); All of Us(2)
15:50613723:T:C	p.Gln585Arg	TRPM7	rs2060130966	26	0.69	0.66	NA	2.7e-05	0	0	0	0	0	0	0	NA	NA	NA	0.005	NA	0	NA	Other			1 het	All of Us
15:50574943:T:C	p.His1642Arg	TRPM7	rs909275553	25.4	0.83	0.192	NA	4.8e-05	0	0	0	0	0	0	0	NA	0.005	NA	0	0	NA	Uncertain significance	Other			1 het	NPDRN
15:50619780:G:C	p.Pro487Ala	TRPM7	rs763473357	24.2	0.73	0.14	NA	4e-05	0	0	0	0	0	0	0	NA	NA	0.002	0	0	0	NA	Other			1 het	PDGENE
15:50637535:T:C	p.Asn240Ser	TRPM7	rs376238951	20.6	0.73	0.06	NA	0.00013	0	0	0	0	0	0	0	0.003	NA	NA	0	0	0.000145	NA	Other			1 het	BLAACPD
15:50639444:T:G	p.Asn214His	TRPM7	rs79028669	23.3	0.73	0.13	NA	0.006	0	0.000386	0	0	0.001	1.02e-05	5.66e-05	0.005	0.005	0.007	0.005	0	0.005	NA	Other			8 hets	BLAACPD(2); PDGENE(4); All of Us, NPDRN
15:61873293:T:C	p.Arg3468Gly	VPS13C	NA	23.3	0.51	0.12	NA	0	0	0	0	0	0	8.48e-07	0	0.003	NA	NA	NA	NA	NA	NA	High	Parkinson disease 23, early onset	AR	1 het	BLAACPD
15:61881569:T:A	p.Gln3214Leu	VPS13C	rs376065379	24.9	0.62	0.49	NA	0.00036	0	3.41e-05	0	0	0	7.65e-06	0	NA	NA	NA	0	0.013	0.000193	Uncertain_significance	High			1 het	UKB
15:61907388:C:A	p.Gly2994Val	VPS13C	rs141989364	24.6	0.43	0.21	NA	0.001	0	0.000217	0	0	0	2.12e-05	1.1e-05	0.003	NA	NA	0	0	0.001	Uncertain significance	High			1 het	BLAACPD
15:61911844:G:A	p.Ser2861Leu	VPS13C	rs115869241	25.1	0.55	0.1	NA	0.00081	0.004	0.004	0	2.25e-05	0.007	0.003	0.00042	0.003	NA	NA	0	0	0.000531	Likely benign	High			1 het	BLAACPD
15:61919329:G:A	p.Thr2490Ile	VPS13C	rs2043572981	21.8	0.55	0.11	NA	1.3e-05	0	0	0	0	0	0	0	NA	0.005	NA	0	NA	4.83e-05	NA	High			1 het	NPDRN
15:61920246:G:C	p.Pro2433Arg	VPS13C	rs148467516	22.9	0.49	0.12	NA	0.003	0	5e-05	0	0	0	0	0	NA	0.005	NA	0	0	0.002	NA	High			1 het	NPDRN
15:61922729:T:C	p.Ile2215Val	VPS13C	rs573636554	27.5	0.58	0.11	NA	0.0002	0	3.35e-05	0	0	0	4.24e-06	0	NA	0.005	NA	0	0.013	9.65e-05	NA	High			2 hets	NPDRN, UKB
15:61927156:C:A	p.Val2151Leu	VPS13C	rs796096256	16.71	0.55	0.21	NA	9.3e-05	0	0	0	0	0	0	0	0.003	NA	NA	0	0	9.65e-05	NA	High			1 het	BLAACPD
15:61936716:A:C	p.Met1836Arg	VPS13C	rs114590764	23.5	0.67	0.69	NA	0.008	0	0.000684	0	0	0.000165	5.09e-06	0	NA	0.014	NA	0	0.013	0.008	Benign	High			3 hets, 1 control	NPDRN, UKB
15:61951931:T:C	p.His1407Arg	VPS13C	rs372091910	19.09	0.38	0.23	NA	2.7e-05	0	0	0	0	0	8.48e-06	0	NA	NA	NA	0.005	0	0	NA	High			1 het	All of Us
15:61974324:C:G	p.Leu791Phe	VPS13C	rs144193005	18.93	0.36	0.07	NA	0	0	8.34e-05	0	0	0	0	0	0.003	NA	NA	0	NA	9.65e-05	NA	High			1 het	BLAACPD
15:61983854:A:G	p.Val584Ala	VPS13C	rs137923693	22.4	0.43	0.41	NA	0.00019	0	0.000117	0	0	0.005	4.41e-05	2.2e-05	NA	NA	NA	0.005	0	4.83e-05	Uncertain significance	High			1 het	All of Us
15:61983868:G:T	p.Asp579Glu	VPS13C	rs116803472	21.5	0.49	0.283	NA	0.00017	0	1.67e-05	0	0.005	0	2.54e-06	0.000165	NA	NA	NA	0	0.013	0.000145	Likely_benign	High			1 het	UKB
15:61983936:T:C	p.Ile557Val	VPS13C	rs116507802	14.86	0.33	0.07	NA	0.001	0	0.000117	0	4.46e-05	0	1.27e-05	2.2e-05	NA	0.005	NA	0	0	0.001	Uncertain significance(1); Likely benign(1)	High			1 het	NPDRN
15:61983984:T:C	p.Ile541Val	VPS13C	rs769638389	14.96	0.3	0.08	NA	4e-05	0	0	0	0	0	3.39e-06	0	NA	NA	NA	0.005	NA	9.65e-05	NA	High			1 het	All of Us
15:61984980:G:T	p.Thr490Asn	VPS13C	rs35435766	20.5	0.45	0.08	NA	0.005	0	9.26e-05	0	0	0	8.56e-07	0	NA	0.019	NA	0	0.013	0.006	Likely benign	High			4 hets, 1 control	NPDRN, UKB
15:61991076:G:C	p.Thr458Ser	VPS13C	rs140027316	22.6	0.63	0.17	NA	0.001	0	8.52e-05	0	0	0	8.49e-07	0	NA	NA	NA	0.005	0	0.001	Uncertain significance	High			1 het	All of Us
15:61991078:C:A	p.Met457Ile	VPS13C	rs569469468	25.6	0.72	0.795	NA	0.00016	0	0	0	0	0	0	0	NA	NA	NA	0	0.013	0.000145	NA	High			1 het	UKB
15:61991742:C:T	p.Gly429Ser	VPS13C	NA	25.7	0.63	0.12	NA	NA	NA	NA	NA	NA	NA	NA	NA	NA	0.005	NA	0	NA	0	NA	High			1 het	NPDRN
15:61991748:G:A	p.Arg427Cys	VPS13C	rs376593674	30	0.58	0.192	NA	0.00011	0	0.00015	0	8.92e-05	0	0.000128	0.000176	NA	NA	NA	0	0.013	9.65e-05	Uncertain_significance	High			1 het	UKB
15:61991795:C:T	p.Arg454Gln	VPS13C	rs778045113	24.6	0.34	0.22	NA	1.3e-05	0	1.68e-05	0	0	0	2.55e-06	0	0.003	NA	NA	0	0	0	Uncertain significance	High			1 het	BLAACPD
15:62007415:A:G	p.Trp352Arg	VPS13C	NA	26.2	0.71	0.98	NA	NA	NA	NA	NA	NA	NA	NA	NA	0.003	NA	NA	0	NA	4.83e-05	NA	High			1 het	BLAACPD
15:62010558:G:C	p.Pro266Ala	VPS13C	rs114954486	23.3	0.51	0.18	NA	0.002	0	0.000703	0	0	0.000496	1.78e-05	0	NA	0.005	NA	0	0	0.003	Likely benign	High			1 het	NPDRN
15:62012164:C:G	p.Asp276His	VPS13C	rs770651634	24.3	0.37	0.09	NA	NA	NA	NA	NA	NA	NA	NA	NA	0.003	NA	NA	0	NA	0	NA	High			1 het	BLAACPD
15:62035002:C:A	p.Val80Phe	VPS13C	rs116290723	23.3	0.56	0.268	NA	0.002	0	1.69e-05	0	0	0	0	0	NA	NA	NA	0	0.013	0.001	Uncertain_significance	High			1 het	UKB
16:46662991:T:C	p.Met607Val	VPS35	rs1555523076	21.5	0.81	0.18	NA	0	0	0	0	0	0	8.47e-07	0	NA	0.005	NA	NA	0	NA	not provided	Very high	Parkinson disease 17	AD	1 het	NPDRN
16:46679050:C:G	p.Asp205His	VPS35	NA	29.4	0.9	0.94	NA	NA	NA	NA	NA	NA	NA	NA	NA	0.003	NA	NA	NA	NA	NA	NA	Very high			1 het	BLAACPD
16:89508421:G:A	p.Ala2Thr	SPG7	rs535030441	22.7	0.86	0.28	NA	0.003	3.69e-05	0.002	0	0	0	0.000737	2.51e-05	NA	NA	0.002	0	0	0.003	Uncertain significance(5); Likely benign(3)	Other	Spastic paraplegia 7	AD, AR	1 het	PDGENE
16:89508424:G:GTGC	p.Leu8_Arg9insLeu	SPG7	rs781285980	13.82	NA	NA	NA	0.002	0	0.000349	0	5.64e-05	0	0.000358	0.000163	0.003	NA	0.003	0	0	0.001	Uncertain significance	Other			3 hets	BLAACPD; PDGENE(2)
16:89526450:G:A	p.Arg247Gln	SPG7	rs746209986	25.7	0.43	0.23	NA	0	0	1.67e-05	0	0	0	3.05e-05	0	0.003	NA	NA	0	0	0	Uncertain significance	Other			1 het	BLAACPD
16:89530788:G:A	p.Glu323Lys	SPG7	rs775448352	29.2	0.82	0.98	NA	0	0	3.33e-05	0	2.23e-05	0	5.09e-06	1.1e-05	NA	NA	0.002	0	0	0	Uncertain significance	Other			1 het	PDGENE
16:89531961:G:A	p.Gly349Ser	SPG7	rs141659620	26.6	0.91	0.99	NA	0.00043	0	0.000433	0	4.46e-05	0	0.002	0.000231	NA	NA	0.002	0	0	0.000145	Pathogenic/Likely pathogenic	Other			1 het	PDGENE
16:89546737:C:T	p.Ala510Val	SPG7	rs61755320	25.8	0.54	0.92	NA	0.001	0.002	0.002	0	0	0.000495	0.007	0.000681	0.003	NA	NA	0	0	0.001	Pathogenic/Likely pathogenic	Other			1 het	BLAACPD
16:89548044:G:A	p.Ala532Thr	SPG7	rs767157721	26.7	0.79	0.46	NA	1.3e-05	3.38e-05	1.67e-05	0	0	0	3.39e-06	1.1e-05	NA	NA	0.002	0	0	4.83e-05	Uncertain significance	Other			1 het	PDGENE
16:89550557:C:T	p.Ser576Leu	SPG7	rs151249432	26.1	0.63	0.41	NA	0.00036	0	0	0	2.23e-05	0	2.54e-06	0	NA	NA	0.002	0	0	0.000145	NA	Other			1 het	PDGENE
17:45962387:C:T	p.Thr17Met	MAPT	rs144611688	14.22	0.38	0.13	NA	0.003	0	1.67e-05	0	0.000468	0	3.39e-06	2.2e-05	0.003	NA	0.003	0	0	0.003	Benign/Likely benign	Other	Parkinson disease, dementia, frontotemporal, with or without parkinsonism, supranuclear palsy, progressive, pick disease	AD	3 hets	BLAACPD(1); PDGENE(2)
17:45974436:C:T	p.Ala91Val	MAPT	rs780582778	16.56	0.37	0.09	NA	6.7e-05	0	0.000151	0	0.000156	0	4.24e-06	0.000455	0.003	NA	NA	0	0	0	Uncertain significance	Other			1 het	BLAACPD
17:45983468:C:A	p.Arg297Ser	MAPT	rs150983093	21.2	0.32	0.32	NA	0.001	3.4e-05	0.000585	0	0	0.002	0.000215	2.2e-05	NA	NA	0.002	0	0	0.000965	Uncertain significance	Other			1 het	PDGENE
17:45983475:T:G	p.Val299Gly	MAPT	rs141120474	19.62	0.27	0.19	NA	0.00068	0.002	0.002	0	0	0.001	0.004	6.6e-05	NA	NA	0.002	0	0	0.000724	Benign/Likely benign	Other			1 het	PDGENE
17:45983577:G:C	p.Gly333Ala	MAPT	rs376750246	13.08	0.27	0.09	NA	0.00043	0	0	0	0	0	1.7e-06	0	0.005	NA	NA	0	0	0.000386	Uncertain significance	Other			2 hets	BLAACPD
17:45982962:C:G	p.Ala128Gly	MAPT	rs899291077	14.36	NA	NA	NA	2.9e-05	0	0	0	2.51e-05	0	1e-05	0	0.005	NA	NA	0	0	0	NA	Other			1 hom	BLAACPD
17:45989923:C:T	p.Leu410Phe	MAPT	rs199759929	25.8	0.35	0.09	NA	4e-05	0	4.01e-05	0	2.23e-05	0.000822	5.42e-05	0.000154	NA	NA	NA	0.005	0	9.65e-05	Likely benign	Other			1 het	All of Us
17:45991482:T:C	p.Ile477Thr	MAPT	rs114635790	20.7	0.55	0.12	NA	0.007	3.38e-05	0.00055	0	6.68e-05	0.00099	1.61e-05	0.000307	NA	NA	0.005	0.011	0.025	0.006	Likely benign	Other			7 hets	PDGENE(3); All of Us(2), UKB (2)
17:46010385:G:A	p.Val635Ile	MAPT	rs116733906	22.2	0.55	0.09	NA	0.004	0	0.000221	0	6.87e-05	0.000167	5.17e-06	2.33e-05	0.003	NA	0.005	0.011	0	0.005	Benign/Likely benign	Other			6 hets	BLAACPD(1); PDGENE(3); All of Us(2)
17:58304374:C:T	p.Cys1797Tyr	TSPOAP1	rs1970807552	24.8	0.82	0.295	NA	1.3e-05	0	0	0	0	0	0	0	NA	0.005	0	0	0	0	NA	Other	Dystonia 22	AR	1 het	NPDRN
17:58307725:C:G	p.Gln1563His	TSPOAP1	rs141226909	15.49	0.32	0.13	NA	0.006	0.000405	0.003	0.009	0	0.00066	0.000212	3.29e-05	NA	0.009	NA	0.005	0.013	0.006	NA	Other			4 hets	All of Us (2); NPDRN(2), UKB
17:58307878:C:T	p.Gly1539Ser	TSPOAP1	rs144936306	21.4	0.37	0.09	NA	0.006	0	0.00025	0	0	0.00033	3.39e-06	9.88e-05	0.003	0.005	NA	0.005	0	0.007	NA	Other			3 hets	BLAACPD; All of Us; NPDRN
17:58308572:G:A	p.Ala1507Val	TSPOAP1	rs143530655	14.94	0.36	0.09	NA	4.1e-05	0	0	0	2.26e-05	0	6.97e-06	0.000241	NA	NA	NA	0.005	0	0	Uncertain significance	Other			1 het	All of Us
17:58308579:G:A	p.Arg1505Cys	TSPOAP1	rs146543173	19.21	0.31	0.09	NA	0.01	0	0.000548	0	0	0.000179	5.29e-05	5.91e-05	NA	NA	NA	0.011	0.025	0.008	NA	Other			4 hets	All of Us (2), UKB (2)
17:58308723:T:A	p.Thr1457Ser	TSPOAP1	rs147085967	14.68	0.45	0.086	NA	0.007	6.76e-05	0.001	0	0	0.002	0.0001	0.000121	NA	0.009	NA	NA	0	0.007	NA	Other			2 hets	NPDRN
17:58310049:T:C	p.Glu1210Gly	TSPOAP1	rs774281543	21.8	0.38	0.11	NA	0.0004	0	0	0	0	0	0	1.1e-05	NA	0.005	NA	NA	0	0.000241	NA	Other			1 het	NPDRN
17:58312558:C:T	p.Gly695Arg	TSPOAP1	rs144600978	25.4	0.51	0.13	NA	0.00083	0.001	0.000285	0	2.23e-05	0	0.000142	0	NA	NA	NA	0.005	0	0.000917	Uncertain significance	Other			2 hets	All of Us; NPDRN
17:58316046:A:G	p.Met632Thr	TSPOAP1	rs367626083	26.1	0.76	0.69	NA	0.00011	0	0	0	0	0	0	0	NA	NA	NA	0.005	NA	0.000241	NA	Other			1 het	All of Us
17:58316467:C:A	p.Ser589Ile	TSPOAP1	NA	15.8	0.34	0.092	NA	NA	NA	NA	NA	NA	NA	NA	NA	NA	0.005	NA	NA	NA	NA	NA	Other			1 het	NPDRN
17:58319159:G:A	p.Leu484Phe	TSPOAP1	NA	19.19	0.4	0.086	NA	1.4e-05	0	0	0	0	0	0	0	NA	0.005	NA	NA	0	NA	NA	Other			1 het	NPDRN
17:58323326:C:T	p.Arg299Gln	TSPOAP1	rs930998149	29	0.51	0.089	NA	1.3e-05	0	0	0	0	0	2.54e-06	9.88e-05	NA	NA	NA	NA	0.013	NA	NA	Other			1 het	UKB
17:58323377:G:A	p.Ser282Leu	TSPOAP1	rs777800600	19.01	0.46	0.097	NA	2.7e-05	0	3.33e-05	0	4.46e-05	0	7.35e-05	5.49e-05	NA	0.005	NA	0	0	4.83e-05	NA	Other			1 het	NPDRN
17:58323532:T:C	p.Glu259Gly	TSPOAP1	rs146661221	23.4	0.53	0.07	NA	5.3e-05	0	0	0	0	0	0	0	NA	NA	NA	0.005	NA	0.000145	NA	Other			1 het	All of Us
17:58327864:C:G	p.Trp19Cys	TSPOAP1	rs373348471	25.8	0.58	0.74	NA	0.00028	0	0	0	0	0	0	0	0.003	NA	NA	0	0	0.000531	NA	Other			1 het	BLAACPD
18:11689726:C:T	p.Arg55Trp	GNAL	rs1040980055	17.07	0.82	0.21	NA	0.00015	0	0	0	2.85e-05	0.000174	2.66e-06	0	NA	NA	NA	0.005	0	0.000145	NA	Other	Dystonia 25	AD	1 het	All of Us
19:7542037:C:T	p.Arg408Cys	PNPLA6	rs998008899	25.9	0.74	0.34	NA	0.00029	0	3.33e-05	0	0	0	5.93e-06	1.1e-05	NA	NA	0.002	0	0	0.000193	Uncertain significance	Other	Spastic paraplegia 39, autosomal recessive	AR	1 het	PDGENE
19:7542612:G:A	p.Arg435Gln	PNPLA6	rs376174058	32	0.59	0.4	NA	1.3e-05	0	1.67e-05	0	6.68e-05	0	1.86e-05	0	NA	NA	0.002	0	0	0	Uncertain significance	Other			1 het	PDGENE
19:7542855:C:T	p.Pro486Leu	PNPLA6	rs145191932	23.1	0.64	0.12	NA	0.001	0.002	0.003	0	0	0.000165	0.007	0.000154	NA	NA	0.002	0	0	0.001	Uncertain significance(1); Benign(3); Likely benign(5)	Other			1 het	PDGENE
19:7542890:G:A	p.Ala498Thr	PNPLA6	rs375397452	23.7	0.52	0.12	NA	0.00024	0	0	0	0	0	0	0	NA	NA	0.002	0	0	9.65e-05	Uncertain significance	Other			1 het	PDGENE
19:7541663:G:A	p.Ala383Thr	PNPLA6	rs774683671	16.73	0.58	0.08	NA	0	0	0	0	4.65e-05	0	2.58e-06	0	NA	NA	0.002	0	0	4.83e-05	Uncertain significance	Other			1 het	PDGENE
19:7553973:G:A	p.Val787Met	PNPLA6	rs145988230	16.62	0.4	0.09	NA	0.00044	0	0.0009	0	0	0	0.003	0.002	NA	NA	0.002	0	0	0.000676	Uncertain significance(3); Benign(1); Likely benign(5)	Other			1 het	PDGENE
19:7541373:A:G	p.Gln315Arg	PNPLA6	NA	26.6	0.86	0.981	NA	1.3e-05	0	0	0	0	0	0	0	NA	0.005	NA	NA	0	NA	NA	Other			1 het	NPDRN
19:7542020:C:T	p.Ser402Leu	PNPLA6	rs372193709	19.99	0.51	0.074	NA	0.00012	0	0	0	0	0	5.42e-05	4.45e-05	NA	0.005	NA	0	0	0	Uncertain significance	Other			1 het	NPDRN
19:7553995:A:G	p.Gln794Arg	PNPLA6	rs138366337	18.96	0.52	0.09	NA	0.00038	0	0	0	0	0	0	0	NA	NA	NA	0.005	0	0.000145	Uncertain significance	Other			1 het	All of Us
19:7555285:G:C	p. Asp962His	PNPLA6	rs10411650	31	0.86	0.7	NA	0.001	0	3.5e-05	0	0	0	0	1.14e-05	NA	NA	NA	0.005	0	0.001	Likely benign	Other			1 hets	All of Us; NPDRN
19:29702795:C:T	p.Glu115Lys	C19orf12	rs139422624	15.23	0.34	0.09	NA	0.002	0	0.000167	0	0	0.000495	1.02e-05	2.2e-05	0.0027	NA	0.003	0.005	0	0.002	Uncertain significance	Other	Neurodegeneration with brain iron accumulation 4, Spastic paraplegia 43	AR	4 hets	BLAACPD, PDGENE (2); All of Us
19:29708373:G:T	p.Ser25Tyr	C19orf12	rs773087628	22.5	NA	0.13	NA	4e-05	0	0	0	0	0	0	0	NA	NA	0.002	0	NA	0.000145	NA	Other			1 het	PDGENE
19:29708286:C:G	p.Gly54Ala	C19orf12	rs1290663916	23.5	NA	0.26	NA	0.00012	0	0	0	0	0	0	0	NA	NA	0.002	0	0	0.000386	Uncertain significance	Other			1 het	PDGENE
19:29702747:T:C	p.Lys131Glu	C19orf12	rs146170087	22.7	NA	0.12	NA	0.00024	0.002	0.00065	0	2.23e-05	0.003	0.001	0.009	NA	NA	NA	0.005	0	0.00029	Uncertain significance(4); Benign(2); Likely benign(3)	Other			1 het	All of Us
19:35719801:C:T	p.Arg152Trp	KMT2B	rs200918556	31	0.69	0.417	NA	0.002	0	0.000156	0	0	0.000167	8.52e-06	3.36e-05	NA	0.005	NA	0	0.013	0.002	Benign/Likely benign	Other	Dystonia 28, childhood-onset	AD	2 hets	NPDRN, UKB
19:35719994:C:G	p.Pro216Arg	KMT2B	rs200386275	20.5	0.72	0.27	NA	0.004	0	0.000167	0	0	0.000495	1.87e-05	4.39e-05	NA	NA	NA	0.005	0	0.003	Benign	Other			1 het	All of Us
19:35720782:C:T	p.Arg479Trp	KMT2B	rs753528166	25.3	0.82	0.51	NA	1.4e-05	0	0	0	0	0	6.83e-05	0	NA	NA	NA	0.005	0	0	Uncertain significance	Other			1 het	All of Us
19:35721580:C:G	p.Gln745Glu	KMT2B	rs376466565	15.76	0.54	0.09	NA	0.0002	0	5e-05	0	0	0	8.48e-07	0	0.003	NA	NA	0	0	0.000338	Likely benign	Other			1 het	BLAACPD
19:35732106:G:T	p.Gly1879Val	KMT2B	rs897776241	25.8	0.74	0.33	NA	0.00015	0	8.54e-05	0	0	0	0	0	NA	NA	NA	0.005	0	9.65e-05	Benign	Other			1 het	All of Us
19:35732578:C:T	p.Ala2010Val	KMT2B	rs764680579	21.8	0.57	0.116	NA	0.00053	0	0	0	0	0.000164	1.7e-06	0	NA	0.005	NA	0	0	0.000434	Benign	Other			1 het	NPDRN
19:35733361:C:T	p.Pro2271Leu	KMT2B	rs753813107	23.5	0.81	0.11	NA	0.00079	0	1.96e-05	0	0	0	1.22e-05	0	0.003	NA	NA	0	0	0.00082	Benign/Likely benign	Other			1 het	BLAACPD
19:35733507:G:A	p.Gly2320Arg	KMT2B	rs142520534	16.16	0.44	0.16	NA	0.002	0	5.83e-05	0	0	0	1.22e-05	1.19e-05	0.003	NA	NA	0	0	0.002	Likely benign	Other			1 het	BLAACPD
19:35719862:C:T	p.Thr172Ile	KMT2B	rs60207923	14.09	0.42	0.094	NA	0.005	0	0.00015	0	0	0.000165	4.24e-06	2.2e-05	NA	NA	NA	0	0.013	0.004	Benign/Likely benign	Other			1 het	UKB
19:35724004:A:C	p.Asn1111His	KMT2B	rs111665475	19.6	0.61	0.09	NA	0.00027	0	9.23e-05	0	0	0	8.57e-07	0	NA	NA	NA	0	0.013	0.000193	Benign	Other			1 het	UKB
19:35725802:G:T	p.Arg1290Leu	KMT2B	NA	25.7	0.89	0.756	NA	1.4e-05	0	0	0	0	0	0	0	NA	NA	NA	0	0.013	4.83e-05	NA	Other			1 het	UKB
19:35733776:C:T	p.Arg2355Trp	KMT2B	rs199585947	27	0.39	0.093	NA	0.005	0	0.000267	0	4.46e-05	0	1.27e-05	2.2e-05	NA	0.005	NA	0	0.013	0.006	Likely benign	Other			2 hets	NPDRN, UKB
19:41969470:C:T	p.Val896Ile	ATP1A3	rs149600313	18.91	0.35	0.06	NA	0.002	0	0.0003	0	2.23e-05	0	5.76e-05	0	0.003	NA	NA	0.005	0	0.001	Uncertain significance(1); Benign(6); Likely benign(2)	Other	Dystonia 12, Alternating hemiplegia of childhood 2, CAPOS syndrome, Developmental and epileptic encephalopathy 99	AD	3 hets	BLAACPD; All of Us(2)
19:41977955:C:T	p.Val653Ile	ATP1A3	rs201391210	24.4	0.7	0.08	NA	4e-05	0	1.67e-05	0	0	0	0.000115	0	NA	NA	0.002	0	0	4.83e-05	Uncertain significance(2); Likely benign(2)	Other			1 het	PDGENE
19:41981552:G:A	p.Arg474Cys	ATP1A3	rs150785666	26.9	0.68	0.33	NA	0.00027	0	0.000367	0	0	0.000329	0.000808	0.000132	0.003	NA	0.003	0	0	0.000338	Uncertain significance(2); Benign(2); Likely benign(3)	Other			3 hets	BLAACPD; PDGENE(2)
19:41985009:A:C	p.Leu312Arg	ATP1A3	NA	27.4	0.76	0.86	NA	NA	NA	NA	NA	NA	NA	NA	NA	NA	NA	0.002	NA	NA	NA	NA	Other			1 het	PDGENE
20:1135221:C:T	p.Arg68Trp	PSMF1	rs146300768	22.3	0.31	0.11	NA	0.004	0	0.000383	0	0	0	2.71e-05	1.1e-05	NA	NA	NA	0.005	0.013	0.003	Likely benign	Low	NA	NA	2 hets	All of Us, UKB
20:1163147:C:T	p.Pro102Leu	PSMF1	rs147039294	28.7	0.64	0.24	NA	0.00017	0.000203	0.001	0	0	0.000992	0.000736	1.1e-05	NA	NA	NA	0.005	0	0.000434	NA	Low			1 het	All of Us
20:1164322:C:T	p.Arg116Trp	PSMF1	rs371970750	28.2	0.36	0.13	NA	1.3e-05	3.38e-05	0	0	0.000201	0	6.78e-06	3.29e-05	NA	NA	NA	0.005	0	9.65e-05	NA	Low			1 het	All of Us
20:1164458:T:C	p.Ile161Thr	PSMF1	rs574204066	21.2	0.63	0.119	NA	0.00024	3.38e-05	0	0	0	0.000495	4.75e-05	0.000143	NA	NA	NA	0	0.013	4.83e-05	Uncertain_significance	Low			1 het	UKB
20:2860479:C:T	p.Arg134Trp	VPS16	rs148470010	25.9	0.51	0.326	NA	0.00096	0	3.33e-05	0	0	0.000165	2.03e-05	2.2e-05	NA	NA	NA	0	0.013	0.000627	NA	Other	Dystonia 30	AD	1 het	UKB
20:2860549:C:T	p.Ala157Val	VPS16	rs142580838	24.3	0.64	0.13	NA	0.001	0	8.33e-05	0	0	0	8.48e-07	0	0.003	NA	NA	0.011	0	0.002	Uncertain significance	Other			3 hets	All of Us(2); BLAACPD
20:2860557:G:A	p.Gly160Ser	VPS16	rs150232766	21.7	0.58	0.07	NA	0.002	0	6.67e-05	0	0	0	2.54e-06	0	NA	NA	NA	0.005	0	0.001	NA	Other			1 het	All of Us
20:2860807:C:G	p.Leu192Val	VPS16	rs145876796	25.2	0.65	0.15	NA	0.00013	0	0	0	2.23e-05	0	0	0	NA	NA	NA	0.005	0	0.000145	NA	Other			1 het	All of Us
20:2864371:C:T	p.Thr432Met	VPS16	rs1026850491	22	0.76	0.12	NA	9.3e-05	3.38e-05	0	0	0	0.000164	3.39e-06	2.2e-05	0.003	NA	NA	0	0	0	NA	Other			1 het	BLAACPD
21:25897590:C:T	p.Val552Ile	APP	rs762823452	25.5	0.52	0.11	NA	6.7e-05	0	0	0	0	0	0	0	NA	NA	0.002	0	NA	0	Uncertain significance	Other	Alzheimer disease 1, familial, Cerebral amyloid angiopathy, Dutch, Italian, Iowa, Flemish, Arctic variants	AD	1 het	PDGENE
21:25911800:T:C	p.Asp486Gly	APP	rs1428668753	21.7	0.58	0.101	NA	1.3e-05	0	0	0	0	0	0	0	NA	0.005	NA	0	NA	0	NA	Other			1 het	NPDRN
21:25911855:C:T	p.Glu468Lys	APP	rs140304729	24.6	0.84	0.37	NA	8e-05	0.000101	0.0002	0	0	0.000165	0.000766	5.49e-05	NA	NA	0.002	0	0	4.83e-05	Benign/Likely benign	Other			1 het	PDGENE
21:25911899:G:C	p.Pro453Arg	APP	rs145371658	23.4	0.89	0.344	NA	0.00025	0	0	0	0	0	0	0	NA	0.005	NA	0	0	9.65e-05	Uncertain significance	Other			1 het	NPDRN
21:25954673:C:T	p.Arg404His	APP	rs753052785	26.4	0.88	0.116	NA	6.7e-05	0	1.67e-05	0	0	0.000164	3.22e-05	0	NA	0.005	NA	0	0	9.65e-05	NA	Other			1 het	NPDRN
21:25955634:C:T	p.Arg396Gln	APP	rs201466202	26.8	0.86	0.28	NA	0	0	1.67e-05	0	0	0	2.46e-05	0.00034	0.003	NA	NA	0	0	0	Benign/Likely benign	Other			1 het	BLAACPD
21:25955716:C:T	p.Ala369Thr	APP	rs201547994	26.6	0.84	0.71	NA	0	0	5e-05	0	0	0	1.19e-05	0	0.003	NA	NA	0	0	0	Uncertain significance	Other			1 het	BLAACPD
21:25982360:C:T	p.Arg272Gln	APP	rs773436278	28.7	0.74	0.27	NA	0	0	0	0	0	0	2.54e-06	2.2e-05	0.005	NA	NA	0	0	0	NA	Other			2 hets	BLAACPD
21:25975126:G:A	p.Arg337Cys	APP	rs1162419578	33	0.88	0.79	NA	4e-05	0	1.67e-05	0	0	0	7.63e-06	0	NA	NA	0.002	0	0	4.83e-05	Likely benign	Other			1 het	PDGENE
21:25982445:C:T	p.Val244Ile	APP	rs141331202	25.7	0.73	0.12	NA	0	3.38e-05	1.67e-05	0	0	0	3.22e-05	2.2e-05	NA	NA	0.002	0	0	0	Uncertain significance	Other			1 het	PDGENE
21:25997360:G:A	p.Leu308Phe	APP	rs749453173	23.9	0.58	0.09	NA	0.00017	0	0	0	0	0	1.7e-05	2.2e-05	0.003	NA	0.002	0	0	0.000145	Uncertain significance	Other			2 hets	BLAACPD; PDGENE
21:26021963:C:T	p.Asp192Asn	APP	rs200103591	23.2	0.38	0.1	NA	0.00072	0	0.000267	0	0	0	6.78e-05	1.1e-05	0.003	NA	NA	0	0	0.000676	Uncertain significance(2); Likely benign(1)	Other			1 het	BLAACPD
21:26053303:T:C	p.Lys78Arg	APP	rs576712021	26	0.76	0.09	NA	0.00011	0	1.67e-05	0	0	0	0	0	NA	NA	NA	0	0	0.000338	NA	Other			1 het	All of Us
21:26021865:TGTG:T	p.Thr224del	APP	rs527890624	18.73	NA	NA	NA	5.4e-05	0	0	0	0	0	2.04e-05	2.21e-05	0.003	NA	NA	NA	0	4.83e-05	Uncertain significance	Other			1 het	BLAACPD
21:26090072:C:T	p.Val20Ile	APP	rs151188448	27.6	0.58	0.11	NA	0.001	0	0.0001	0	0	0	1.7e-06	6.59e-05	0.003	NA	0.002	0.011	0	0.002	Benign/Likely benign	Other			3 hets	PDGENE; All of Us(2)
21:26021879:T:A	p.Thr220Ser	APP	rs202198008	24	0.81	0.35	NA	0.005	0	0.000467	0	0	0	5.93e-06	1.1e-05	NA	NA	0.007	0.005	0.013	0.005	Benign	Other			5 hets	PDGENE; All of Us, UKB
21:32631044:G:A	p.Thr1511Met	SYNJ1	rs111516740	12.73	0.34	0.097	NA	0.004	0	0.000117	0	0.000513	0	4.66e-05	1.1e-05	NA	0.009	NA	0	0.013	0.004	Likely benign	High	Parkinson disease 20, early onset	AR	2 hets	NPDRN, UKB
21:32650278:C:A	p.Met976Ile	SYNJ1	rs115683257	21.5	0.61	0.47	NA	0.007	0	0.001	0	0	0.000165	5e-05	0	0.003	0.005	NA	0.011	0	0.007	Benign/Likely benign	High			4 hets	BLAACPD; All of Us(2); NPDRN
21:32664963:C:A	p.Asp752Tyr	SYNJ1	rs145978776	29	0.76	0.31	NA	6.7e-05	0	0	0	0	0	0.00054	0	NA	NA	NA	0.005	0	0	Uncertain significance	High			1 het	All of Us
21:32665968:A:G	p,Ile702Thr	SYNJ1	rs147929290	26	0.82	0.411	NA	0.00029	0	1.69e-05	0	0	0.000166	0.002	0	NA	NA	NA	0	0.013	0.000145	Uncertain significance(1); Likely benign(2)	High			1 het	UKB
21:32673520:C:T	p.Val511Ile	SYNJ1	rs113708828	22.2	0.66	0.08	NA	0.008	0	0.000478	0	0	0	7.65e-06	0	0.003	NA	NA	0.005	0.013	0.006	Benign	High			2 hets	BLAACPD; All of Us, UKB
21:32685836:C:T	p.Ala344Thr	SYNJ1	rs114942253	20.6	0.48	0.08	NA	0.008	0	0.000801	0	0	0.002	6.7e-05	4.4e-05	0.005	NA	NA	0.005	0.025	0.008	Likely benign	High			4 hets	BLAACPD; All of Us, UKB (2)
21:32695228:C:T	p.Trp178Ter	SYNJ1	rs1484433045	37	NA	NA	NA	1.3e-05	0	0	0	0	0	0	0	NA	NA	NA	0.005	NA	0	NA	High			1 het	All of Us
21:32727970:C:G	p.Arg24Thr	SYNJ1	rs1018405878	18.6	0.81	0.2	NA	0.00023	0	3.93e-05	0	0	0	0	0	0.003	NA	NA	NA	0	0.000193	Uncertain significance	High			1 het	BLAACPD
21:33735057:A:G	p.Met67Val	ITSN1	rs765375043	23.1	0.79	0.1	NA	0.00023	0	6.7e-05	0	0	0	1.7e-06	0	0.003	NA	NA	0	0	0.000193	Uncertain significance	Low	NA	AD	1 het	BLAACPD
21:33735204:G:A	p.Gly116Ser	ITSN1	rs570083738	29	0.64	0.105	NA	0.0006	0	1.68e-05	0	0	0	8.48e-07	0	NA	NA	NA	0	0.013	0.000531	NA	Low			1 het	UKB
21:33772151:A:G	p.Lys378Arg	ITSN1	NA	24.8	0.78	0.113	NA	1.3e-05	0	0	0	0	0	0	0	NA	0.005	NA	NA	0	NA	NA	Low			1 het	NPDRN
21:33772181:G:A	p.Arg388Gln	ITSN1	rs200196886	28.2	0.71	0.13	NA	4e-05	0	8.34e-05	0	0.000134	0	1.27e-05	7.69e-05	0.003	NA	NA	0	0	4.83e-05	Likely benign	Low			1 het	BLAACPD
21:33823616:T:C	p.Val1049Ala	ITSN1	rs747205867	24.5	0.74	0.91	NA	1.3e-05	0	0	0	0	0	1.7e-06	0	NA	NA	NA	0.005	0	0	NA	Low			1 het	All of Us
21:33867251:C:T	p.Arg1365Trp	ITSN1	rs751534711	26.8	0.87	0.47	NA	1.3e-05	0	1.67e-05	0	0	0	3.15e-05	0	NA	NA	NA	0.005	0	0	NA	Low			1 het	All of Us
22:32479135:T:G	p.Ser14Ala	FBXO7	rs143041875	19.36	0.34	0.08	NA	4e-05	0	0.002	0	0	0	0.000285	0.000615	NA	NA	0.002	0.005	0	0.000145	Uncertain significance(3); Likely benign(1)	Very high	Parkinson disease 25	AR	2 hets	PDGENE; All of Us
22:32484080:G:A	p.Val122Met	FBXO7	rs61730783	24.4	0.61	0.4	NA	0.005	0	0.000217	0	0	0.000165	8.47e-06	1.1e-05	NA	0.005	0.003	0	0	0.005	Likely benign	Very high			3 hets	PDGENE (2); NPDRN
22:32487813:T:A	p.Cys207Ser	FBXO7	rs1007406932	15.21	0.4	0.11	NA	2.7e-05	0	0	0	0	0	0	0	NA	NA	NA	0.005	0	0	NA	Very high			1 het	All of Us
22:32491175:C:T	p.Arg321Ter	FBXO7	rs369105683	41	NA	NA	NA	1.3e-05	0	3.34e-05	0	0	0	3.7e-05	4.41e-05	NA	NA	0.002	0	0	0	Pathogenic/Likely pathogenic	Very high			1 het	PDGENE
22:32498507:G:C	p.Asp437His	FBXO7	rs34316445	24.2	0.44	0.32	NA	0.0002	0.004	0.0005	0	0	0.00033	0.002	0.002	0.003	NA	NA	0	0	0.00029	Uncertain significance(2); Benign(1); Likely benign(2)	Very high			1 het	BLAACPD
22:37056352:G:A	p.Gly118Ser	KCTD17	rs76442271	29.6	0.75	0.08	NA	0.002	0	1.67e-05	0	6.69e-05	0	6.78e-06	0	NA	NA	0.002	0	0	0.002	Uncertain significance(1); Likely benign(1)	Other	Dystonia 26, myoclonic	AD	1 het	PDGENE
22:37057482:C:T	p.Arg159Cys	KCTD17	rs140838957	33	0.62	0.391	NA	6.7e-05	0	0.000183	0	0.00029	0	1.7e-06	0	NA	0.005	NA	0	0	0	Uncertain significance	Other			1 het	NPDRN
22:37059406:G:A	p.Gly201Arg	KCTD17	rs557230272	25.3	0.57	0.3	NA	4e-05	0	1.67e-05	0	2.23e-05	0.000495	1.19e-05	1.1e-05	0.003	NA	NA	0	0	0.000144	Uncertain significance(1); Likely benign(1)	Other			1 het	BLAACPD
22:38112546:C:T	p.Arg519Gln	PLA2G6	rs368514303	34	0.7	0.95	NA	0.0006	0	5.8e-05	0	0	0	3.57e-05	3.55e-05	0.003	NA	NA	0	0	0.000386	Uncertain significance	Very high	Parkinson disease 14	AR	1 het	BLAACPD
22:38126375:G:A	p.Arg249Trp	PLA2G6	rs755845373	27.6	0.5	0.17	NA	1.3e-05	0	0	0	0	0	1.7e-05	1.1e-05	0.003	NA	NA	0	0	0	Uncertain significance	Very high			1 het	BLAACPD
22:38132992:G:A	p.Arg306Trp	PLA2G6	rs1301929071	25	0.59	0.14	NA	1.4e-05	0	3.76e-05	0	0	0	6.05e-06	0	0.003	NA	NA	0	0	4.83e-05	Uncertain significance	Very high			1 het	BLAACPD
22:38140154:C:T	p.Ala209Thr	PLA2G6	rs140938545	13.87	0.42	0.08	NA	0.00012	0	1.67e-05	0	0	0.000329	5.09e-06	3.29e-05	0.003	NA	NA	0	0	0.000193	Uncertain significance	Very high			1 het	GP2
22:38145529:C:G	p.Asp112His	PLA2G6	NA	25.3	0.59	0.68	NA	NA	NA	NA	NA	NA	NA	NA	NA	NA	NA	0.002	0	0	0	NA	Very high			1 het	PDGENE
22:38140006:G:A	p.Ser258Leu	PLA2G6	rs147924368	16.25	0.28	0.08	NA	1.3e-05	1.33e-05	5.09e-05	0	0	0.00047	0.000213	0.000322	NA	NA	0.002	0	0	4.83e-05	Uncertain significance(2); Likely benign(1)	Very high			1 het	PDGENE
22:38132906:T:C	p.Ile108Met	PLA2G6	rs116030378	17.19	0.51	0.042	NA	2.7e-05	0	0	0	0	0.000165	2.61e-06	0.000119	NA	0.009	NA	0	0	4.83e-05	NA	Very high			2 hets	NPDRN
22:38132952:G:A	p.Thr319Met	PLA2G6	rs149653983	24.6	0.56	0.18	NA	0.00062	0	1.9e-05	0	0	0.000834	0.000333	0.000118	NA	NA	0.002	0	0	0.000676	Likely pathogenic(3); Uncertain significance(3)	Very high			1 het	PDGENE
22:38169242:G:A	p.Pro62Leu	PLA2G6	rs377025797	25.6	0.56	0.25	NA	0.00036	0	0	0	0	0	0	1.1e-05	NA	NA	NA	0.005	0.013	0.000434	Uncertain significance	Very high			2 hets	All of Us, UKB

## Sheet: SupplementaryTable8
Supplementary Table 8. Runs of homozygosity enriched in Parkinson's disease cases of African ancestry
ROH Pool	Number of Subjects	Case/Control	ratio	chr	Start Position (hg38)	End Position (hg38)	Size ROH (kb)	Number of SNPs	Gene	P-value	Cases carrying ROH
S1024	12	5:7	0.7	chr5	chr5:103505352:A:C	chr5:103559540:C:A	54.189	122	PAM PAM	0.913	1
S1028	12	5:7	0.7	chr6	chr6:72494869:G:C	chr6:72607810:T:G	112.942	287	RIMS1	0.913	1
S1075	12	5:7	0.7	chr12	chr12:122676553:C:G	chr12:123316273:A:G	639.721	918	HIP1R HIP1R	0.913	1
S1101	11	7:4	1.8	chr1	chr1:155156241:T:C	chr1:155304244:C:T	148.004	154	PMVK KRTCAP2 GBAP1 ASH1L PMVK KRTCAP2 GBA GBA1 SEMA4A GBA	0.11	1
S1102	11	7:4	1.8	chr1	chr1:156093621:C:G	chr1:156249659:A:G	156.039	305	KRTCAP2 GBAP1 ASH1L SEMA4A	0.11	1
S113	47	19:28	0.7	chr6	chr6:30105999:G:A	chr6:30106295:G:C	0.297	6	TRIM40 TRIM40	0.627	1
S1141	11	4:7	0.6	chr4	chr4:76518483:T:C	chr4:76635217:C:T	116.735	253	SCARB2 FAM47E FAM47E-STBD1 SCARB2 FAM47E FAM47E	1	1
S115	46	19:27	0.7	chr6	chr6:29948510:G:T	chr6:29950519:C:T	2.01	11	TRIM40 TRIM40	0.547	1
S1154	11	4:7	0.6	chr5	chr5:61674520:C:G	chr5:61747739:G:A	73.22	203	ELOVL7	1	1
S116	46	19:27	0.7	chr6	chr6:29967331:A:G	chr6:30051992:T:A	84.662	340	TRIM40 TRIM40	0.547	1
S1177	11	6:5	1.2	chr7	chr7:56001786:AG:A	chr7:56716378:A:G	714.593	1475	CHCHD2	0.332	1
S1217	11	6:5	1.2	chr15	chr15:44815044:G:C	chr15:44976800:T:A	161.757	352	SPG11	0.332	1
S1240	10	7:3	2.3	chr1	chr1:169668402:G:A	chr1:170972586:G:T	1304.18	2840	VAMP4	0.055	1
S1339	10	4:6	0.7	chr12	chr12:45343798:G:A	chr12:45430581:A:C	86.784	180	SCAF11	1	1
S1342	10	4:6	0.7	chr13	chr13:47880456:T:C	chr13:48626730:A:G	746.275	1623	CAB39L	1	1
S1352	10	8:2	4	chr14	chr14:73933789:A:G	chr14:74210335:C:G	276.547	782	RPS6KL1	0.01	1
S1368	9	4:5	0.8	chr1	chr1:152027081:A:G	chr1:152161538:AG:A	134.458	90	HRNR	0.856	1
S1371	9	5:4	1.2	chr1	chr1:171326146:T:C	chr1:171332955:A:C	6.81	16	VAMP4 VAMP4	0.38	1
S14	106	40:66	0.6	chr3	chr3:48732422:A:G	chr3:48913826:C:T	181.405	101	IP6K2 IP6K2	0.942	1
S1412	9	4:5	0.8	chr5	chr5:61629916:A:T	chr5:61639110:T:C	9.195	16	ELOVL7	0.856	1
S143	41	16:25	0.6	chr6	chr6:30399234:T:C	chr6:30488373:A:G	89.14	360	TRIM40 TRIM40	0.807	1
S1474	9	4:5	0.8	chr11	chr11:83139010:C:A	chr11:83594646:A:G	455.637	1180	DLG2 DLG2	0.856	1
S15	106	40:66	0.6	chr3	chr3:48975239:C:T	chr3:48995534:C:T	20.296	11	IP6K2 IP6K2	0.942	1
S1507	9	5:4	1.2	chr17	chr17:42341783:C:A	chr17:43367246:T:C	1025.46	1536	RETREG3 RETREG3 UBTF FAM171A2	0.38	1
S1528	8	6:2	3	chr1	chr1:153175926:G:A	chr1:153220105:A:G	44.18	99	HRNR	0.053	1
S1529	8	7:1	7	chr1	chr1:154745305:C:T	chr1:154760300:A:C	14.996	43	PMVK KRTCAP2 GBAP1 ASH1L PMVK KRTCAP2 GBA GBA1	0.008	1
S1530	8	6:2	3	chr1	chr1:154783897:T:C	chr1:154838072:G:A	54.176	153	PMVK KRTCAP2 GBAP1 ASH1L PMVK KRTCAP2 GBA GBA1	0.053	1
S1531	8	5:3	1.7	chr1	chr1:156449490:C:T	chr1:156637216:C:T	187.727	412	SEMA4A	0.232	1
S1541	8	4:4	1	chr2	chr2:100924808:A:G	chr2:101413277:G:A	488.47	915	MAP4K4 MAP4K4 IL1R2	0.647	1
S1553	8	3:5	0.6	chr2	chr2:166998948:C:T	chr2:167193866:T:A	194.919	517	STK39	1	1
S1577	8	5:3	1.7	chr4	chr4:114362293:C:G	chr4:114376529:T:C	14.237	28	CAMK2D	0.232	1
S1666	8	3:5	0.6	chr13	chr13:96263853:A:G	chr13:96700305:C:G	436.453	731	MBNL2	1	1
S1679	8	3:5	0.6	chr18	chr18:42796132:T:C	chr18:42900829:C:T	104.698	246	RIT2 RIT2	1	1
S1680	8	3:5	0.6	chr18	chr18:50379773:CTTCATAT:C	chr18:50548205:G:C	168.433	374	MEX3C	1	1
S169	37	14:23	0.6	chr6	chr6:30700294:C:G	chr6:30749214:A:G	48.921	85	TRIM40	0.949	1
S1731	7	3:4	0.8	chr3	chr3:152254022:C:T	chr3:152902177:T:A	648.156	1210	MED12L	1	1
S1785	7	4:3	1.3	chr7	chr7:71735838:ACT:A	chr7:71750436:T:G	14.599	34	GALNT17	0.439	1
S180	36	15:21	0.7	chr6	chr6:30777940:G:T	chr6:30799170:C:G	21.231	71	TRIM40	0.589	1
S1845	7	3:4	0.8	chr12	chr12:45596659:T:C	chr12:45632016:G:C	35.358	67	SCAF11 SLC38A1	1	1
S1851	7	4:3	1.3	chr12	chr12:122045233:T:C	chr12:122085944:C:A	40.712	80	HIP1R	0.439	1
S1866	7	3:4	0.8	chr17	chr17:43944339:G:A	chr17:44007984:G:C	63.646	152	UBTF FAM171A2 UBTF FAM171A2	1	1
S1867	7	3:4	0.8	chr17	chr17:44105402:A:G	chr17:44177729:T:C	72.328	106	UBTF FAM171A2 UBTF FAM171A2	1	1
S1868	7	3:4	0.8	chr17	chr17:44195422:G:A	chr17:44281800:C:A	86.379	127	UBTF FAM171A2 UBTF FAM171A2	1	1
S1873	7	4:3	1.3	chr18	chr18:51583760:A:G	chr18:51602288:T:A	18.529	38	MEX3C SMAD4	0.439	1
S1874	7	4:3	1.3	chr18	chr18:51604087:GA:G	chr18:52304724:G:A	700.638	1602	MEX3C SMAD4	0.439	1
S1899	6	4:2	2	chr1	chr1:152563908:T:C	chr1:152572939:G:T	9.032	10	HRNR	0.254	1
S19	105	39:66	0.6	chr3	chr3:48728725:G:A	chr3:48728725:G:A	0.001	1	IP6K2 IP6K2	1	1
S1900	6	5:1	5	chr1	chr1:154314139:G:A	chr1:154678568:C:G	364.43	762	PMVK KRTCAP2 GBAP1 ASH1L PMVK KRTCAP2	0.046	1
S1901	6	4:2	2	chr1	chr1:156722778:G:C	chr1:157110690:C:T	387.913	883	SEMA4A	0.254	1
S191	35	17:18	0.9	chr10	chr10:102458469:T:C	chr10:102615058:G:C	156.59	253	GBF1 GBF1	0.166	1
S192	35	17:18	0.9	chr10	chr10:102717948:G:A	chr10:102731357:T:C	13.41	30	GBF1 GBF1	0.166	1
S1926	6	3:3	1	chr2	chr2:134119836:C:T	chr2:134321282:C:CA	201.447	509	TMEM163 CCNT2 TMEM163	0.772	1
S1944	6	3:3	1	chr3	chr3:151617007:C:T	chr3:152053003:T:C	435.997	1017	MED12L MED12L	0.772	1
S200	34	15:19	0.8	chr6	chr6:30830696:A:C	chr6:30831266:C:T	0.571	3	TRIM40	0.415	1
S201	34	16:18	0.9	chr6	chr6:30964532:C:T	chr6:30966190:C:T	1.659	14	TRIM40 SLC44A4	0.24	1
S202	34	17:17	1	chr6	chr6:31029301:T:C	chr6:31030535:G:T	1.235	4	TRIM40 SLC44A4	0.125	1
S2023	6	3:3	1	chr8	chr8:130625086:C:A	chr8:131310633:A:G	685.548	1517	FAM49B	0.772	1
S203	34	14:20	0.7	chr6	chr6:31956550:G:A	chr6:31965741:T:C	9.192	13	SLC44A4 HLA-DRB5	0.649	1
S208	34	17:17	1	chr10	chr10:102102063:G:C	chr10:102176021:G:T	73.959	79	GBF1 GBF1	0.125	1
S2115	6	3:3	1	chr17	chr17:45949373:G:A	chr17:45968064:T:C	18.692	19	MAP3K14 CRHR1 MAPT-AS1 KANSL1 MAPT MAPT NSF WNT3	0.772	1
S2158	5	2:3	0.7	chr3	chr3:27921656:T:C	chr3:28669957:A:C	748.302	1443	LINC00693 RBMS3	1	1
S217	33	14:19	0.7	chr6	chr6:31595652:T:C	chr6:31604117:G:A	8.466	15	SLC44A4	0.553	1
S218	33	14:19	0.7	chr6	chr6:31805052:C:T	chr6:31882555:T:C	77.504	106	SLC44A4 HLA-DRB5	0.553	1
S2209	5	3:2	1.5	chr7	chr7:22772142:G:A	chr7:24042444:T:C	1270.3	3097	GPNMB GPNMB KLHL7 NUPL2 GPNMB	0.514	1
S2213	5	4:1	4	chr7	chr7:71287881:A:G	chr7:71602433:T:G	314.553	844	GALNT17	0.113	1
S2253	5	3:2	1.5	chr10	chr10:119015899:A:G	chr10:119879813:C:A	863.915	1690	BAG3 INPP5F BAG3 INPP5F	0.514	1
S226	32	16:16	1	chr6	chr6:31109869:C:T	chr6:31117924:G:A	8.056	39	TRIM40 SLC44A4	0.14	1
S227	32	14:18	0.8	chr6	chr6:31415915:A:G	chr6:31493532:T:C	77.618	33	SLC44A4	0.462	1
S228	32	14:18	0.8	chr6	chr6:32178880:G:C	chr6:32225442:C:T	46.563	104	SLC44A4 HLA-DRB5 Â AHR	0.462	1
S2286	5	2:3	0.7	chr14	chr14:54825551:A:G	chr14:56336870:G:A	1511.32	3470	GCH1 GCH1	1	1
S2298	5	3:2	1.5	chr15	chr15:89143853:T:C	chr15:89806327:C:T	662.475	1698	POLG1	0.514	1
S2299	5	2:3	0.7	chr16	chr16:49700629:G:T	chr16:49709253:C:T	8.625	20	NOD2	1	1
S2305	5	2:3	0.7	chr17	chr17:46788237:T:C	chr17:46788411:C:T	0.175	2	MAPT-AS1 KANSL1 NSF WNT3 WNT3	1	1
S2370	4	2:2	1	chr4	chr4:170535608:C:G	chr4:171162916:G:A	627.309	1614	CLCN3	0.95	1
S2393	4	3:1	3	chr7	chr7:24252273:A:T	chr7:24281041:A:G	28.769	91	GPNMB	0.269	1
S2421	4	4:0	04:00:00	chr10	chr10:118677254:T:TA	chr10:118820606:T:C	143.353	340	BAG3 INPP5F	0.032	1
S2450	4	2:2	1	chr14	chr14:87419467:G:C	chr14:88236018:T:C	816.552	1883	GALC GALC GPR65	0.95	1
S2466	4	2:2	1	chr16	chr16:59193950:CTGTG:C	chr16:59651350:G:T	457.401	954	CNOT1	0.95	1
S247	30	15:15	1	chr3	chr3:162196362:ATTG:A	chr3:162208687:T:C	12.326	30	SPTSSB	0.156	1
S2471	4	2:2	1	chr17	chr17:81660894:A:G	chr17:82499799:C:A	838.906	1579	FASN	0.95	1
S2484	4	2:2	1	chr21	chr21:35960668:G:A	chr21:36602326:T:C	641.659	1545	DYRK1A	0.95	1
S2496	3	2:1	2	chr1	chr1:204153455:C:T	chr1:205858524:G:T	1705.07	3720	RAB29 RAB29 SLC41A1	0.613	1
S2500	3	2:1	2	chr1	chr1:233007421:A:T	chr1:233065121:G:A	57.701	144	SIPA1L2 SIPA1L2	0.613	1
S2501	3	2:1	2	chr2	chr2:18375407:A:G	chr2:19101365:T:C	725.959	1722	KCNS3 KCNS3	0.613	1
S2530	3	2:1	2	chr4	chr4:89159786:T:G	chr4:89209602:C:T	49.817	152	SNCA AC097478.1	0.613	1
S2554	3	2:1	2	chr6	chr6:161716716:G:A	chr6:161892753:A:T	176.038	474	PARK2	0.613	1
S2555	3	2:1	2	chr6	chr6:162191075:T:C	chr6:163885184:G:A	1694.11	4348	PARK2	0.613	1
S2637	2	1:1	1	chr1	chr1:205913326:C:T	chr1:205960133:C:A	46.808	154	RAB29 RAB29	1	1
S2643	2	1:1	1	chr2	chr2:16940361:A:C	chr2:18168630:G:A	1228.27	2483	KCNS3 KCNS3	1	1
S2645	2	1:1	1	chr2	chr2:168847801:G:T	chr2:170096898:G:A	1249.1	2991	STK39	1	1
S2649	2	1:1	1	chr3	chr3:29269509:A:T	chr3:29926787:C:T	657.279	1803	LINC00693	1	1
S27	102	38:64	0.6	chr3	chr3:48518906:G:A	chr3:48542068:T:C	23.163	27	IP6K2 IP6K2	1	1
S2705	2	1:1	1	chr17	chr17:61594635:G:A	chr17:62171227:G:GA	576.593	837	BRIP1 BRIP1	1	1
S2715	2	1:1	1	chr21	chr21:14294515:G:T	chr21:15078867:C:T	784.353	1961	AJ009632.2	1	1
S2723	2	1:1	1	chr22	chr22:49161325:A:G	chr22:49922280:C:G	760.956	2486	PPP6R2	1	1
S290	27	10:17	0.6	chr22	chr22:40680667:T:G	chr22:40687880:C:T	7.214	12	RBX1	1	1
S294	26	14:12	1.2	chr3	chr3:161805155:T:C	chr3:161805207:A:G	0.053	2	SPTSSB SPTSSB	0.089	1
S295	26	13:13	1	chr3	chr3:161839064:AC:A	chr3:161864847:A:G	25.784	61	SPTSSB SPTSSB	0.197	1
S323	25	13:12	1.1	chr3	chr3:161902641:G:A	chr3:161908608:A:T	5.968	13	SPTSSB	0.142	1
S330	25	10:15	0.7	chr12	chr12:33123496:T:G	chr12:34079554:T:C	956.059	2543	FGD4 PKP2 ALG10	0.833	1
S331	25	10:15	0.7	chr12	chr12:39992976:A:G	chr12:40031285:C:T	38.31	61	LRRK2 LRRK2 LRRK2	0.833	1
S332	25	10:15	0.7	chr12	chr12:40231279:G:A	chr12:40416791:C:T	185.513	390	LRRK2 LRRK2 LRRK2 CNTN1 LRRK2	0.833	1
S339	24	10:14	0.7	chr3	chr3:52502292:A:C	chr3:52986528:A:G	484.237	999	ITIH3 ITIH4	0.712	1
S349	24	12:12	1	chr8	chr8:109899471:C:T	chr8:109970293:G:A	70.823	103	SYBU	0.221	1
S36	98	39:59	0.7	chr7	chr7:66345088:G:A	chr7:66358338:T:A	13.251	16	GS1-124K5.11 AC006001.3	0.488	1
S366	23	11:12	0.9	chr3	chr3:161413112:A:G	chr3:161664979:T:G	251.868	624	SPTSSB SPTSSB	0.332	1
S37	97	39:58	0.7	chr7	chr7:66014585:T:A	chr7:66016985:T:A	2.401	4	GS1-124K5.11	0.439	1
S379	23	14:9	1.6	chr15	chr15:50814530:T:A	chr15:51239032:AC:A	424.503	945	USP8	0.023	1
S385	22	10:12	0.8	chr1	chr1:92392145:G:A	chr1:92779423:C:T	387.279	745	MTF2	0.48	1
S393	22	11:11	1	chr3	chr3:161096298:G:C	chr3:161275076:C:T	178.779	384	SPTSSB SPTSSB	0.249	1
S415	22	13:9	1.4	chr15	chr15:50505793:T:TA	chr15:50761937:A:C	256.145	668	USP8	0.041	1
S42	90	38:52	0.7	chr7	chr7:65702837:C:T	chr7:65751755:G:T	48.919	48	GS1-124K5.11	0.253	1
S43	88	36:52	0.7	chr7	chr7:66875110:T:C	chr7:66891489:C:G	16.38	25	GS1-124K5.11 AC006001.3	0.387	1
S439	21	10:11	0.9	chr8	chr8:109733805:C:T	chr8:109742523:C:T	8.719	19	SYBU	0.375	1
S469	20	9:11	0.8	chr3	chr3:120900404:G:A	chr3:121553351:C:T	652.948	1405	KPNA1	0.542	1
S484	20	10:10	1	chr8	chr8:109604722:C:A	chr8:109638862:T:C	34.141	82	SYBU	0.282	1
S49	81	32:49	0.7	chr6	chr6:27912729:G:A	chr6:27925754:G:A	13.026	22	LOC100131289 RSL24D1P1	0.581	1
S50	81	34:47	0.7	chr6	chr6:28180332:C:T	chr6:28261912:T:C	81.581	156	LOC100131289 RSL24D1P1	0.306	1
S505	19	10:9	1.1	chr6	chr6:145227038:C:A	chr6:146320993:T:G	1093.96	2010	RAB32	0.202	1
S52	80	33:47	0.7	chr6	chr6:27962187:C:G	chr6:28044732:T:C	82.546	107	LOC100131289 RSL24D1P1	0.38	1
S53	80	35:45	0.8	chr6	chr6:28703566:G:C	chr6:28703985:C:T	0.42	2	LOC100131289	0.177	1
S55	79	31:48	0.6	chr6	chr6:27847716:C:A	chr6:27871240:G:A	23.525	28	LOC100131289 RSL24D1P1	0.622	1
S552	18	9:9	1	chr8	chr8:109093641:C:T	chr8:109135344:C:T	41.704	87	SYBU	0.319	1
S553	18	8:10	0.8	chr8	chr8:109356314:C:T	chr8:109435701:T:C	79.388	195	SYBU	0.615	1
S557	18	7:11	0.6	chr11	chr11:84726781:T:C	chr11:85014705:G:T	287.925	618	DLG2	0.991	1
S558	18	7:11	0.6	chr11	chr11:85032313:A:G	chr11:85692385:T:C	660.073	869	DLG2	0.991	1
S56	79	33:46	0.7	chr6	chr6:28474078:T:G	chr6:28637262:T:C	163.185	316	LOC100131289	0.333	1
S564	18	10:8	1.2	chr14	chr14:67043631:A:T	chr14:67345160:T:G	301.53	391	TMEM229B	0.136	1
S57	77	29:48	0.6	chr6	chr6:27713436:G:A	chr6:27735767:TTTTG:T	22.332	41	LOC100131289 RSL24D1P1	0.849	1
S570	18	7:11	0.6	chr16	chr16:31592859:C:A	chr16:31606304:G:A	13.446	25	SETD1A	0.991	1
S571	18	7:11	0.6	chr16	chr16:31623883:T:A	chr16:31625797:A:C	1.915	4	SETD1A	0.991	1
S575	18	11:7	1.6	chr20	chr20:31721458:TG:T	chr20:31834901:T:G	113.444	170	MYLK2	0.047	1
S579	17	7:10	0.7	chr1	chr1:151042012:A:G	chr1:151478728:A:C	436.717	743	HRNR	0.846	1
S63	72	28:44	0.6	chr6	chr6:27518742:T:C	chr6:27547740:A:C	28.999	33	LOC100131289 RSL24D1P1	0.692	1
S633	17	8:9	0.9	chr20	chr20:32049420:A:T	chr20:32058335:C:A	8.916	16	MYLK2	0.484	1
S634	17	7:10	0.7	chr20	chr20:32308180:G:A	chr20:32368305:G:A	60.126	87	MYLK2	0.846	1
S688	16	8:8	1	chr11	chr11:84266199:T:C	chr11:84342135:T:G	75.937	103	DLG2 DLG2	0.363	1
S69	68	32:36	0.9	chr6	chr6:29364336:G:A	chr6:29375578:C:T	11.243	27	TRIM40	0.072	1
S717	15	6:9	0.7	chr5	chr5:60753750:G:C	chr5:61294880:C:T	541.131	955	ELOVL7 ELOVL7	0.956	1
S728	15	6:9	0.7	chr6	chr6:70720341:C:T	chr6:70831784:A:G	111.444	147	RIMS1	0.956	1
S729	15	6:9	0.7	chr6	chr6:71294615:G:A	chr6:71360658:C:T	66.044	154	RIMS1 RIMS1	0.956	1
S73	66	30:36	0.8	chr6	chr6:29387336:C:T	chr6:29387440:CTT:C	0.105	3	TRIM40	0.135	1
S730	15	6:9	0.7	chr6	chr6:71437857:C:T	chr6:71584215:T:C	146.359	333	RIMS1 RIMS1	0.956	1
S731	15	6:9	0.7	chr6	chr6:71739873:T:G	chr6:72255955:C:G	516.083	927	RIMS1 RIMS1	0.956	1
S75	65	25:40	0.6	chr6	chr6:27400108:C:T	chr6:27428820:C:T	28.713	68	LOC100131289 RSL24D1P1	0.772	1
S751	15	6:9	0.7	chr9	chr9:34421281:G:A	chr9:34540917:A:G	119.637	152	UBAP2 UBAP2	0.956	1
S756	15	7:8	0.9	chr11	chr11:83996729:A:G	chr11:84078836:A:T	82.108	218	DLG2 DLG2	0.552	1
S757	15	7:8	0.9	chr11	chr11:84110064:T:A	chr11:84111042:G:C	0.979	2	DLG2 DLG2	0.552	1
S77	63	25:38	0.7	chr6	chr6:27326858:G:A	chr6:27333062:G:A	6.205	13	LOC100131289 RSL24D1P1	0.627	1
S771	15	9:6	1.5	chr15	chr15:50109640:GA:G	chr15:50204280:C:T	94.641	287	USP8	0.094	1
S79	62	29:33	0.9	chr6	chr6:29403395:G:C	chr6:29409226:G:A	5.832	15	TRIM40	0.097	1
S8	109	42:67	0.6	chr3	chr3:49600651:AAAATT:A	chr3:49600651:AAAATT:A	0.001	1	IP6K2	0.795	1
S811	14	9:5	1.8	chr4	chr4:90289994:T:A	chr4:90313562:G:A	23.569	55	SNCA	0.053	1
S83	59	26:33	0.8	chr6	chr6:29519092:GA:G	chr6:29519505:G:A	0.414	2	TRIM40	0.242	1
S89	57	25:32	0.8	chr6	chr6:29524786:C:A	chr6:29524786:C:A	0.001	1	TRIM40	0.266	1
S894	13	6:7	0.9	chr3	chr3:17176651:A:G	chr3:17536338:A:G	359.688	630	SATB1	0.634	1
S895	13	6:7	0.9	chr3	chr3:17761813:T:C	chr3:18461681:T:C	699.869	1039	SATB1 TBC1D5 SATB1	0.634	1
S90	55	22:33	0.7	chr6	chr6:29635823:G:A	chr6:29635823:G:A	0.001	1	TRIM40	0.628	1
S938	13	6:7	0.9	chr9	chr9:34768208:G:C	chr9:34889377:G:A	121.17	275	UBAP2	0.634	1
S939	13	7:6	1.2	chr9	chr9:34979708:G:A	chr9:35143578:C:T	163.871	275	UBAP2	0.291	1
S95	52	22:30	0.7	chr6	chr6:29636570:C:A	chr6:29636570:C:A	0.001	1	TRIM40	0.416	1
S950	13	6:7	0.9	chr13	chr13:48968033:T:C	chr13:49252372:A:G	284.34	315	CAB39L CAB39L	0.634	1
S960	13	6:7	0.9	chr18	chr18:34495642:G:A	chr18:34499288:T:C	3.647	7	ASXL3	0.634	1
S97	51	20:31	0.6	chr6	chr6:26920948:T:C	chr6:26932789:C:T	11.842	27	LOC100131289	0.736	1

## Sheet: SupplementaryTable9
Supplementary Table 9. Runs of homozygosity enriched in Parkinson's disease cases of African admixed ancestry
ROH Pool	Case/Control ratio	Case/Control ratio	CHR	Start position (hg38)	End Position (hg38)	Size ROH (kb)	Number of SNPs	PD gene	P-value	Cases carrying ROH	OR
S103	2:6	0.3	chr1	chr1:92348914:G:C	chr1:93400612:G:A	1051.7	2033	MTF2	1	1	1.047
S118	3:4	0.8	chr3	chr3:161962053:T:TA	chr3:162237006:A:G	274.954	893	SPTSSB	0.473	1	2.355
S119	2:5	0.4	chr3	chr3:162237523:T:C	chr3:162244292:G:A	6.77	18	SPTSSB	1	1	1.256
S14	10:17	0.6	chr6	chr6:28703566:G:C	chr6:28710580:T:C	7.015	10	LOC100131289	0.175	1	1.847
S16	8:17	0.5	chr6	chr6:28528185:A:G	chr6:28611694:T:C	83.51	130	LOC100131289	0.489	1	1.478
S165	2:4	0.5	chr15	chr15:50538139:C:T	chr15:51386390:T:G	848.252	2004	USP8	0.961	1	1.57
S17	8:16	0.5	chr6	chr6:28023229:G:A	chr6:28072917:A:G	49.689	60	LOC100131289 RSL24D1P1	0.411	1	1.57
S18	8:16	0.5	chr6	chr6:28238372:G:A	chr6:28405569:G:A	167.198	326	LOC100131289 RSL24D1P1	0.411	1	1.57
S214	2:3	0.7	chr14	chr14:38507246:T:C	chr14:39867906:A:G	1360.66	3336	MIPOL1	0.759	1	2.094
S22	6:15	0.4	chr6	chr6:27659679:G:T	chr6:27686953:G:A	27.275	39	LOC100131289 RSL24D1P1	0.825	1	1.256
S229	2:3	0.7	chr22	chr22:40703000:C:T	chr22:41825294:C:T	1122.3	1974	RBX1	0.759	1	2.094
S248	2:2	1	chr4	chr4:1000223:G:T	chr4:1786659:C:T	786.437	2316	GAK TMEM175	0.532	1	3.141
S26	8:11	0.7	chr2	chr2:95300298:T:G	chr2:95717761:C:T	417.464	147	KCNIP3	0.115	1	2.284
S263	3:1	3	chr6	chr6:32836793:G:A	chr6:32999457:G:T	162.665	376	SLC44A4 HLA-DRB5 Â AHR	0.073	1	9.422
S269	2:2	1	chr6	chr6:112614732:C:T	chr6:113453811:T:A	839.08	1656	FYN	0.532	1	3.141
S27	8:11	0.7	chr2	chr2:95720410:C:CT	chr2:96128100:T:TG	407.691	251	KCNIP3	0.115	1	2.284
S285	1:3	0.3	chr9	chr9:33770804:C:G	chr9:35493723:G:C	1722.92	2967	UBAP2 UBAP2	1	1	1.047
S295	1:3	0.3	chr11	chr11:85176251:T:C	chr11:85892223:G:C	715.973	984	DLG2	1	1	1.047
S306	1:3	0.3	chr15	chr15:59197729:T:A	chr15:60910101:T:C	1712.37	4012	VPS13C	1	1	1.047
S310	2:2	1	chr17	chr17:45212895:C:A	chr17:46788132:C:T	1575.24	1913	UBTF FAM171A2 MAP3K14 CRHR1 MAPT-AS1 KANSL1 MAPT MAPT NSF WNT3 WNT3	0.532	1	3.141
S33	7:11	0.6	chr6	chr6:27312073:T:C	chr6:27484107:A:T	172.035	239	LOC100131289 RSL24D1P1 ZNF184	0.232	1	1.999
S337	1:2	0.5	chr2	chr2:102642764:G:T	chr2:104499042:G:C	1856.28	3082	MAP4K4	1	1	1.57
S353	1:2	0.5	chr4	chr4:17273571:A:G	chr4:18691064:A:C	1417.49	3239	LCORL LCORL	1	1	1.57
S36	6:11	0.5	chr6	chr6:29525140:C:A	chr6:29563197:A:G	38.058	138	TRIM40	0.426	1	1.713
S37	6:11	0.5	chr6	chr6:29635823:G:A	chr6:29636487:T:G	0.665	3	TRIM40	0.426	1	1.713
S38	6:11	0.5	chr6	chr6:29850253:T:C	chr6:30100115:A:G	249.863	735	TRIM40 TRIM40	0.426	1	1.713
S418	1:2	0.5	chr12	chr12:45695879:C:A	chr12:46138093:G:A	442.215	625	SCAF11 SLC38A1	1	1	1.57
S422	1:2	0.5	chr12	chr12:122182670:G:T	chr12:123777237:G:C	1594.57	2885	HIP1R HIP1R OGFOD2	1	1	1.57
S424	2:1	2	chr13	chr13:49712884:GA:G	chr13:50155610:T:G	442.727	784	CAB39L CAB39L	0.295	1	6.281
S439	1:2	0.5	chr16	chr16:17746297:A:T	chr16:18219727:C:T	473.431	870	SYT17	1	1	1.57
S445	1:2	0.5	chr18	chr18:41101527:C:T	chr18:43361112:C:T	2259.59	4563	RIT2 RIT2	1	1	1.57
S467	1:1	1	chr1	chr1:226760277:A:G	chr1:226784721:G:A	24.445	36	ITPKB ITPKB	0.978	1	3.141
S498	1:1	1	chr3	chr3:26505813:T:A	chr3:27801877:G:A	1296.07	3320	LINC00693	0.978	1	3.141
S5	9:28	0.3	chr7	chr7:65626193:A:G	chr7:66769598:A:G	1143.41	1278	GS1-124K5.11 AC006001.3	1	1	1.009
S507	1:1	1	chr4	chr4:12397686:A:G	chr4:16204825:T:A	3807.14	9026	BST1 BST1 FAM200B CD38	0.978	1	3.141
S525	1:1	1	chr5	chr5:60008037:C:A	chr5:61639110:T:C	1631.07	2722	ELOVL7 ELOVL7 ELOVL7	0.978	1	3.141
S553	1:1	1	chr8	chr8:107635268:G:A	chr8:109528850:C:A	1893.58	4534	SYBU	0.978	1	3.141
S597	1:1	1	chr12	chr12:131246290:T:A	chr12:133220283:A:G	1973.99	4844	FBRSL1 FBRSL1	0.978	1	3.141
S599	1:1	1	chr13	chr13:48599402:T:C	chr13:48679279:C:T	79.878	174	CAB39L	0.978	1	3.141
S605	1:1	1	chr14	chr14:53431888:A:C	chr14:56631839:G:A	3199.95	7121	GCH1 GCH1 GCH1	0.978	1	3.141
S622	2:0	2	chr18	chr18:51505131:G:A	chr18:53659418:T:C	2154.29	5420	MEX3C SMAD4	0.093	1
S636	2:0	2	chr22	chr22:37315252:CAT:C	chr22:38910075:T:C	1594.82	3107	PLA2G6	0.093	1
S79	5:5	1	chr6	chr6:30964755:C:T	chr6:31202243:G:C	237.489	980	TRIM40 SLC44A4	0.122	1	3.141
CHR: chromosome; SNP: single nucleotide polymorphism (referred to hg38); kb: kilobases; ROH: region of homozygosity; OR: odds ratio

## Sheet: SupplementaryTable10
Supplementary Table 10. Short tandem repeat lengths in ATXN2, ATXN3, and TBP. The longer alleles are presented. RPPCR: Repeat-primed PCR results
cohort	sampleID	phenotype	ATXN2	ATXN3	TBP	ATXN3 RPPCR
GP2 BLAACPD	sample1	case	22	19	32
GP2 BLAACPD	sample2	control	23	24	34
GP2 BLAACPD	sample3	case	23	25	34
GP2 BLAACPD	sample4	control	23	22	33
GP2 BLAACPD	sample5	case	23	19	33
GP2 BLAACPD	sample6	control	NA	NA	NA
GP2 BLAACPD	sample7	case	23	20	33
GP2 BLAACPD	sample8	case	22	31	34
GP2 BLAACPD	sample9	control	23	21	34
GP2 BLAACPD	sample10	case	23	16	35
GP2 BLAACPD	sample11	case	23	25	34
GP2 BLAACPD	sample12	control	23	25	35
GP2 BLAACPD	sample13	case	23	24	34
GP2 BLAACPD	sample14	control	24	30	33
GP2 BLAACPD	sample15	case	22	20	34
GP2 BLAACPD	sample16	control	23	32	36
GP2 BLAACPD	sample17	case	23	29	33
GP2 BLAACPD	sample18	control	22	20	35
GP2 BLAACPD	sample19	control	23	27	34
GP2 BLAACPD	sample20	case	23	21	33
GP2 BLAACPD	sample21	case	23	28	34
GP2 BLAACPD	sample22	control	23	29	33
GP2 BLAACPD	sample23	control	23	21	34
GP2 BLAACPD	sample24	case	23	20	34
GP2 BLAACPD	sample25	control	23	27	35
GP2 BLAACPD	sample26	control	23	31	34
GP2 BLAACPD	sample27	control	23	28	33
GP2 BLAACPD	sample28	control	23	31	34
GP2 BLAACPD	sample29	control	23	21	34
GP2 BLAACPD	sample30	control	24	21	32
GP2 BLAACPD	sample31	control	22	20	34
GP2 BLAACPD	sample32	case	22	19	33
GP2 BLAACPD	sample33	control	23	31	34
GP2 BLAACPD	sample34	control	23	22	34
GP2 BLAACPD	sample35	control	23	21	34
GP2 BLAACPD	sample36	case	23	21	34
GP2 BLAACPD	sample37	case	22	26	36
GP2 BLAACPD	sample38	case	22	35	40
GP2 BLAACPD	sample39	case	23	30	34
GP2 BLAACPD	sample40	case	22	23	36
GP2 BLAACPD	sample41	case	23	20	35
GP2 BLAACPD	sample42	case	25	32	35
GP2 BLAACPD	sample43	case	22	16	34
GP2 BLAACPD	sample44	case	22	33	34
GP2 BLAACPD	sample45	case	22	20	34
GP2 BLAACPD	sample46	case	23	30	34
GP2 BLAACPD	sample47	control	22	30	34
GP2 BLAACPD	sample48	control	22	25	34
GP2 BLAACPD	sample49	case	23	34	34
GP2 BLAACPD	sample50	control	23	28	33
GP2 BLAACPD	sample51	case	23	20	35
GP2 BLAACPD	sample52	control	23	28	34
GP2 BLAACPD	sample53	control	22	20	36
GP2 BLAACPD	sample54	case	23	20	33
GP2 BLAACPD	sample55	case	23	16	34
GP2 BLAACPD	sample56	control	23	28	34
GP2 BLAACPD	sample57	case	22	29	34
GP2 BLAACPD	sample58	control	22	26	32
GP2 BLAACPD	sample59	case	23	27	34
GP2 BLAACPD	sample60	control	23	16	33
GP2 BLAACPD	sample61	case	23	27	36
GP2 BLAACPD	sample62	control	22	30	35
GP2 BLAACPD	sample63	case	22	20	33
GP2 BLAACPD	sample64	case	22	34	34
GP2 BLAACPD	sample65	case	23	28	34
GP2 BLAACPD	sample66	case	22	20	34
GP2 BLAACPD	sample67	control	23	31	36
GP2 BLAACPD	sample68	case	23	21	33
GP2 BLAACPD	sample69	case	23	25	33
GP2 BLAACPD	sample70	control	22	29	35
GP2 BLAACPD	sample71	case	22	20	34
GP2 BLAACPD	sample72	control	22	19	33
GP2 BLAACPD	sample73	control	23	21	34
GP2 BLAACPD	sample74	case	22	27	33
GP2 BLAACPD	sample75	control	23	23	34
GP2 BLAACPD	sample76	control	22	21	35
GP2 BLAACPD	sample77	case	25	20	34
GP2 BLAACPD	sample78	control	23	20	36
GP2 BLAACPD	sample79	control	23	30	36
GP2 BLAACPD	sample80	case	22	22	34
GP2 BLAACPD	sample81	case	22	31	36
GP2 BLAACPD	sample82	case	24	27	34
GP2 BLAACPD	sample83	case	23	25	32
GP2 BLAACPD	sample84	case	23	24	33
GP2 BLAACPD	sample85	case	29	24	34
GP2 BLAACPD	sample86	case	29	54	35	72
GP2 BLAACPD	sample87	case	23	19	34
GP2 BLAACPD	sample88	case	22	19	36
GP2 BLAACPD	sample89	case	23	20	34
GP2 BLAACPD	sample90	case	22	30	34
GP2 BLAACPD	sample91	case	23	16	34
GP2 BLAACPD	sample92	case	23	31	33
GP2 BLAACPD	sample93	case	22	30	34
GP2 BLAACPD	sample94	case	23	30	31
GP2 BLAACPD	sample95	case	22	29	34
GP2 BLAACPD	sample96	case	22	26	34
GP2 BLAACPD	sample97	case	23	24	33
GP2 BLAACPD	sample98	case	23	31	32
GP2 BLAACPD	sample99	case	22	11	34
GP2 BLAACPD	sample100	case	23	28	33
GP2 BLAACPD	sample101	control	24	31	34
GP2 BLAACPD	sample102	case	23	23	34
GP2 BLAACPD	sample103	case	23	31	34
GP2 BLAACPD	sample104	case	23	33	35
GP2 BLAACPD	sample105	case	23	32	34
GP2 BLAACPD	sample106	case	23	29	34
GP2 BLAACPD	sample107	case	23	33	33
GP2 BLAACPD	sample108	case	22	31	34
GP2 BLAACPD	sample109	case	24	41	34
GP2 BLAACPD	sample110	case	22	18	34
GP2 BLAACPD	sample111	case	23	25	34
GP2 BLAACPD	sample112	case	23	30	35
GP2 BLAACPD	sample113	control	23	31	34
GP2 BLAACPD	sample114	case	33	27	35
GP2 BLAACPD	sample115	case	22	30	36
GP2 BLAACPD	sample116	case	22	25	33
GP2 BLAACPD	sample117	case	22	30	34
GP2 BLAACPD	sample118	case	23	26	34
GP2 BLAACPD	sample119	case	23	25	33
GP2 BLAACPD	sample120	case	28	25	34
GP2 BLAACPD	sample121	case	23	31	34
GP2 BLAACPD	sample122	case	22	22	33
GP2 BLAACPD	sample123	case	22	20	34
GP2 BLAACPD	sample124	case	22	21	34
GP2 BLAACPD	sample125	case	22	24	34
GP2 BLAACPD	sample126	case	22	28	34
GP2 BLAACPD	sample127	case	23	26	33
GP2 BLAACPD	sample128	case	22	28	34
GP2 BLAACPD	sample129	case	22	21	34
GP2 BLAACPD	sample130	case	22	30	34
GP2 BLAACPD	sample131	case	22	24	34
GP2 BLAACPD	sample132	case	23	32	34
GP2 BLAACPD	sample133	case	22	32	33
GP2 BLAACPD	sample134	case	22	11	34
GP2 BLAACPD	sample135	control	23	31	33
GP2 BLAACPD	sample136	case	22	19	34
GP2 BLAACPD	sample137	case	22	30	33
GP2 BLAACPD	sample138	case	22	11	34
GP2 BLAACPD	sample139	case	22	22	33
GP2 BLAACPD	sample140	case	22	25	34
GP2 BLAACPD	sample141	case	22	24	35
GP2 BLAACPD	sample142	case	22	21	32
GP2 BLAACPD	sample143	case	22	25	35
GP2 BLAACPD	sample144	case	22	25	33
GP2 BLAACPD	sample145	case	23	29	33
GP2 BLAACPD	sample146	control	23	30	33
GP2 BLAACPD	sample147	case	22	19	34
GP2 BLAACPD	sample148	case	22	25	33
GP2 BLAACPD	sample149	case	22	30	34
GP2 BLAACPD	sample150	case	22	26	35
GP2 BLAACPD	sample151	case	22	20	34
GP2 BLAACPD	sample152	case	22	28	36
GP2 BLAACPD	sample153	case	22	21	34
GP2 BLAACPD	sample154	case	22	20	33
GP2 BLAACPD	sample155	case	22	32	38
GP2 BLAACPD	sample156	case	25	20	34
GP2 BLAACPD	sample157	control	22	35	35
GP2 BLAACPD	sample158	case	22	24	34
GP2 BLAACPD	sample159	case	23	20	34
GP2 BLAACPD	sample160	case	22	24	33
GP2 BLAACPD	sample161	case	23	20	34
GP2 BLAACPD	sample162	case	23	19	34
GP2 BLAACPD	sample163	control	22	22	36
GP2 BLAACPD	sample164	control	22	29	35
GP2 BLAACPD	sample165	control	22	30	34
GP2 BLAACPD	sample166	control	22	24	35
GP2 BLAACPD	sample167	control	25	20	34
GP2 BLAACPD	sample168	case	23	24	34
GP2 BLAACPD	sample169	control	22	18	34
GP2 BLAACPD	sample170	control	24	26	34
GP2 BLAACPD	sample171	control	24	20	34
GP2 BLAACPD	sample172	control	22	23	34
GP2 BLAACPD	sample173	control	22	28	34
GP2 BLAACPD	sample174	control	22	33	34
GP2 BLAACPD	sample175	control	22	26	35
GP2 BLAACPD	sample176	control	22	30	34
GP2 BLAACPD	sample177	control	22	21	34
GP2 BLAACPD	sample178	control	23	32	34
GP2 BLAACPD	sample179	control	23	30	34
GP2 BLAACPD	sample180	control	29	25	34
GP2 BLAACPD	sample181	control	23	24	34
GP2 BLAACPD	sample182	control	22	31	34
GP2 BLAACPD	sample183	control	22	29	34
GP2 BLAACPD	sample184	control	22	20	34
GP2 BLAACPD	sample185	control	22	31	35
GP2 BLAACPD	sample186	control	22	22	34
GP2 BLAACPD	sample187	control	22	33	34
GP2 BLAACPD	sample188	control	22	21	34
GP2 BLAACPD	sample189	control	22	20	34
GP2 BLAACPD	sample190	control	23	27	34
GP2 BLAACPD	sample191	control	22	38	34
GP2 BLAACPD	sample192	control	24	27	34
GP2 BLAACPD	sample193	control	22	27	34
GP2 BLAACPD	sample194	control	22	27	34
GP2 BLAACPD	sample195	control	22	19	34
GP2 BLAACPD	sample196	control	23	30	34
GP2 BLAACPD	sample197	control	22	25	33
GP2 BLAACPD	sample198	control	22	31	34
GP2 BLAACPD	sample199	control	23	20	34
GP2 BLAACPD	sample200	control	22	26	34
GP2 BLAACPD	sample201	control	23	31	32
GP2 BLAACPD	sample202	control	23	24	34
GP2 BLAACPD	sample203	control	22	30	34
GP2 BLAACPD	sample204	control	22	19	35
GP2 BLAACPD	sample205	control	22	23	34
GP2 BLAACPD	sample206	control	22	27	33
GP2 BLAACPD	sample207	control	22	25	33
GP2 BLAACPD	sample208	control	22	28	34
GP2 BLAACPD	sample209	control	22	29	33
GP2 BLAACPD	sample210	control	23	25	34
GP2 BLAACPD	sample211	control	23	25	34
GP2 BLAACPD	sample212	case	22	11	36
GP2 BLAACPD	sample213	control	22	20	32
GP2 BLAACPD	sample214	control	24	30	33
GP2 BLAACPD	sample215	control	25	20	34
GP2 BLAACPD	sample216	control	25	19	34
GP2 BLAACPD	sample217	control	23	20	34
GP2 BLAACPD	sample218	control	22	18	35
GP2 BLAACPD	sample219	control	22	28	33
GP2 BLAACPD	sample220	control	23	22	34
GP2 BLAACPD	sample221	control	23	19	32
GP2 BLAACPD	sample222	control	23	31	34
GP2 BLAACPD	sample223	case	22	19	36
GP2 BLAACPD	sample224	case	23	19	33
GP2 BLAACPD	sample225	control	22	32	34
GP2 BLAACPD	sample226	control	22	33	34
GP2 BLAACPD	sample227	control	22	28	34
GP2 BLAACPD	sample228	control	24	22	34
GP2 BLAACPD	sample229	control	22	25	35
GP2 BLAACPD	sample230	control	23	33	35
GP2 BLAACPD	sample231	control	25	20	34
GP2 BLAACPD	sample232	control	23	23	32
GP2 BLAACPD	sample233	control	22	22	34
GP2 BLAACPD	sample234	control	23	18	34
GP2 BLAACPD	sample235	case	22	29	36
GP2 BLAACPD	sample236	control	22	31	33
GP2 BLAACPD	sample237	control	22	28	34
GP2 BLAACPD	sample238	control	22	21	36
GP2 BLAACPD	sample239	control	22	18	33
GP2 BLAACPD	sample240	control	22	22	32
GP2 BLAACPD	sample241	control	23	27	34
GP2 BLAACPD	sample242	control	22	26	34
GP2 BLAACPD	sample243	control	23	22	34
GP2 BLAACPD	sample244	control	22	20	34
GP2 BLAACPD	sample245	control	23	27	34
GP2 BLAACPD	sample246	case	23	21	34
GP2 BLAACPD	sample247	control	22	28	34
GP2 BLAACPD	sample248	control	22	21	34
GP2 BLAACPD	sample249	control	22	24	34
GP2 BLAACPD	sample250	control	22	30	34
GP2 BLAACPD	sample251	control	22	31	34
GP2 BLAACPD	sample252	control	23	29	35
GP2 BLAACPD	sample253	control	22	28	34
GP2 BLAACPD	sample254	control	23	20	35
GP2 BLAACPD	sample255	control	23	35	33
GP2 BLAACPD	sample256	control	22	31	34
GP2 BLAACPD	sample257	case	23	33	35
GP2 BLAACPD	sample258	control	23	31	33
GP2 BLAACPD	sample259	control	23	31	34
GP2 BLAACPD	sample260	control	23	27	34
GP2 BLAACPD	sample261	control	23	20	35
GP2 BLAACPD	sample262	control	23	19	34
GP2 BLAACPD	sample263	control	22	31	33
GP2 BLAACPD	sample264	control	22	30	33
GP2 BLAACPD	sample265	control	23	20	34
GP2 BLAACPD	sample266	control	22	26	34
GP2 BLAACPD	sample267	control	22	30	33
GP2 BLAACPD	sample268	case	23	20	34
GP2 BLAACPD	sample269	control	22	19	34
GP2 BLAACPD	sample270	control	24	20	34
GP2 BLAACPD	sample271	control	23	25	36
GP2 BLAACPD	sample272	control	23	20	33
GP2 BLAACPD	sample273	control	22	19	34
GP2 BLAACPD	sample274	control	23	32	34
GP2 BLAACPD	sample275	control	23	26	34
GP2 BLAACPD	sample276	control	25	24	34
GP2 BLAACPD	sample277	control	19	24	33
GP2 BLAACPD	sample278	control	22	21	33
GP2 BLAACPD	sample279	case	23	25	34
GP2 BLAACPD	sample280	control	23	19	33
GP2 BLAACPD	sample281	control	22	15	33
GP2 BLAACPD	sample282	control	22	20	35
GP2 BLAACPD	sample283	control	24	11	34
GP2 BLAACPD	sample284	control	24	30	34
GP2 BLAACPD	sample285	control	23	31	33
GP2 BLAACPD	sample286	control	22	24	34
GP2 BLAACPD	sample287	control	23	32	34
GP2 BLAACPD	sample288	control	22	17	35
GP2 BLAACPD	sample289	control	22	22	34
GP2 BLAACPD	sample290	case	23	24	34
GP2 BLAACPD	sample291	control	22	31	34
GP2 BLAACPD	sample292	control	24	22	34
GP2 BLAACPD	sample293	control	22	26	34
GP2 BLAACPD	sample294	control	23	19	34
GP2 BLAACPD	sample295	control	22	25	33
GP2 BLAACPD	sample296	control	23	29	32
GP2 BLAACPD	sample297	control	23	30	34
GP2 BLAACPD	sample298	control	23	30	36
GP2 BLAACPD	sample299	control	23	19	34
GP2 BLAACPD	sample300	control	23	31	34
GP2 BLAACPD	sample301	control	23	24	36
GP2 BLAACPD	sample302	control	22	19	33
GP2 BLAACPD	sample303	control	23	25	34
GP2 BLAACPD	sample304	control	23	24	35
GP2 BLAACPD	sample305	control	23	24	34
GP2 BLAACPD	sample306	control	23	24	33
GP2 BLAACPD	sample307	control	22	31	34
GP2 BLAACPD	sample308	control	23	30	34
GP2 BLAACPD	sample309	control	23	29	34
GP2 BLAACPD	sample310	control	23	23	34
GP2 BLAACPD	sample311	control	22	26	34
GP2 BLAACPD	sample312	control	22	21	34
GP2 BLAACPD	sample313	control	22	30	33
GP2 BLAACPD	sample314	control	23	20	33
GP2 BLAACPD	sample315	control	22	29	34
GP2 BLAACPD	sample316	control	22	19	35
GP2 BLAACPD	sample317	control	22	19	33
GP2 BLAACPD	sample318	control	22	20	34
GP2 BLAACPD	sample319	control	23	25	33
GP2 BLAACPD	sample320	control	22	26	33
GP2 BLAACPD	sample321	control	22	31	34
GP2 BLAACPD	sample322	control	22	26	35
GP2 BLAACPD	sample323	control	23	27	33
GP2 BLAACPD	sample324	control	22	31	33
GP2 BLAACPD	sample325	control	22	24	34
GP2 BLAACPD	sample326	control	22	25	34
GP2 BLAACPD	sample327	control	22	27	33
GP2 BLAACPD	sample328	control	22	24	35
GP2 BLAACPD	sample329	control	22	19	35
GP2 BLAACPD	sample330	control	22	25	33
GP2 BLAACPD	sample331	control	24	34	34
GP2 BLAACPD	sample332	control	23	24	33
GP2 BLAACPD	sample333	control	23	28	34
GP2 BLAACPD	sample334	case	22	31	38
GP2 BLAACPD	sample335	control	22	29	34
GP2 BLAACPD	sample336	control	23	20	34
GP2 BLAACPD	sample337	control	22	19	34
GP2 BLAACPD	sample338	control	22	28	34
GP2 BLAACPD	sample339	control	22	28	35
GP2 BLAACPD	sample340	case	22	24	35
GP2 BLAACPD	sample341	case	22	21	36
GP2 BLAACPD	sample342	case	22	20	33
GP2 BLAACPD	sample343	case	22	21	35
GP2 BLAACPD	sample344	case	23	29	32
GP2 BLAACPD	sample345	case	29	57	34	NA
GP2 BLAACPD	sample346	control	23	18	33
GP2 BLAACPD	sample347	case	22	32	34
GP2 BLAACPD	sample348	case	22	28	34
GP2 BLAACPD	sample349	case	22	28	34
GP2 BLAACPD	sample350	control	23	29	34
GP2 BLAACPD	sample351	control	23	34	35
GP2 BLAACPD	sample352	control	23	30	35
GP2 BLAACPD	sample353	control	23	30	35
GP2 BLAACPD	sample354	control	24	24	33
GP2 BLAACPD	sample355	control	22	24	34
GP2 BLAACPD	sample356	case	23	20	34
GP2 BLAACPD	sample357	case	22	33	34
GP2 BLAACPD	sample358	case	22	20	34
GP2 BLAACPD	sample359	control	22	30	34
GP2 BLAACPD	sample360	case	23	33	34
GP2 BLAACPD	sample361	control	23	20	35
GP2 BLAACPD	sample362	control	22	22	35
GP2 BLAACPD	sample363	case	22	29	34
GP2 BLAACPD	sample364	control	23	28	34
GP2 BLAACPD	sample365	control	23	21	34
GP2 BLAACPD	sample366	control	23	29	33
GP2 BLAACPD	sample367	control	23	27	36
GP2 BLAACPD	sample368	case	22	21	33
GP2 BLAACPD	sample369	case	22	28	34
GP2 BLAACPD	sample370	control	23	20	33
GP2 BLAACPD	sample371	control	23	30	34
GP2 BLAACPD	sample372	control	23	24	34
GP2 BLAACPD	sample373	control	23	32	33
GP2 BLAACPD	sample374	case	22	24	34
GP2 BLAACPD	sample375	case	23	24	34
GP2 BLAACPD	sample376	case	22	25	35
GP2 BLAACPD	sample377	case	22	29	35
GP2 BLAACPD	sample378	case	22	21	32
GP2 BLAACPD	sample379	case	22	21	34
GP2 BLAACPD	sample380	case	23	26	34
GP2 BLAACPD	sample381	case	22	25	34
GP2 BLAACPD	sample382	case	23	27	34
GP2 BLAACPD	sample383	case	23	19	34
GP2 BLAACPD	sample384	case	23	24	34
GP2 BLAACPD	sample385	case	23	29	33
GP2 BLAACPD	sample386	case	22	19	34
GP2 BLAACPD	sample387	case	22	20	36
GP2 BLAACPD	sample388	case	22	19	34
GP2 BLAACPD	sample389	case	23	20	33
GP2 BLAACPD	sample390	case	NA	NA	NA
GP2 BLAACPD	sample391	case	23	28	34
GP2 BLAACPD	sample392	case	22	30	36
GP2 BLAACPD	sample393	case	24	28	34
GP2 BLAACPD	sample394	case	23	18	34
GP2 BLAACPD	sample395	case	23	31	33
GP2 BLAACPD	sample396	case	23	29	33
GP2 BLAACPD	sample397	case	25	18	34
GP2 BLAACPD	sample398	case	22	19	34
GP2 BLAACPD	sample399	case	22	29	34
GP2 BLAACPD	sample400	case	22	11	31
GP2 BLAACPD	sample401	control	NA	NA	NA
GP2 BLAACPD	sample402	case	23	29	32
GP2 BLAACPD	sample403	case	23	19	33
GP2 BLAACPD	sample404	case	23	32	34
GP2 BLAACPD	sample405	case	22	20	35
GP2 BLAACPD	sample406	case	23	28	33
GP2 BLAACPD	sample407	case	22	19	36
GP2 BLAACPD	sample408	case	23	29	33
GP2 BLAACPD	sample409	control	23	19	34
GP2 BLAACPD	sample410	control	23	29	33
GP2 BLAACPD	sample411	control	23	32	34
GP2 BLAACPD	sample412	case	NA	NA	NA
GP2 BLAACPD	sample413	control	23	25	34
GP2 BLAACPD	sample414	control	23	28	34
GP2 BLAACPD	sample415	control	23	22	33
GP2 BLAACPD	sample416	control	23	19	34
GP2 BLAACPD	sample417	control	23	28	34
GP2 BLAACPD	sample418	case	23	24	32
GP2 BLAACPD	sample419	case	NA	NA	NA
GP2 BLAACPD	sample420	case	23	11	33
GP2 BLAACPD	sample421	case	23	19	34
GP2 BLAACPD	sample422	case	23	30	34
NPDRN	sample423	case	22	34	36
NPDRN	sample424	case	22	29	33
NPDRN	sample425	case	22	28	34
NPDRN	sample426	case	22	31	35
NPDRN	sample427	case	22	29	36
NPDRN	sample428	case	22	16	36
NPDRN	sample429	case	22	19	36
NPDRN	sample430	case	22	30	34
NPDRN	sample431	case	24	28	34
NPDRN	sample432	case	22	25	33
NPDRN	sample433	case	23	27	32
NPDRN	sample434	control	22	26	34
NPDRN	sample435	case	23	22	35
NPDRN	sample436	control	22	24	34
NPDRN	sample437	control	22	33	33
NPDRN	sample438	control	22	31	33
NPDRN	sample439	control	23	29	34
NPDRN	sample440	control	22	25	34
NPDRN	sample441	control	22	25	35
NPDRN	sample442	control	22	26	33
NPDRN	sample443	control	22	30	34
NPDRN	sample444	control	22	20	35
NPDRN	sample445	control	22	19	32
NPDRN	sample446	case	22	11	36
NPDRN	sample447	control	22	52	39	52
NPDRN	sample448	control	22	22	36
NPDRN	sample449	control	23	20	34
NPDRN	sample450	control	22	19	35
NPDRN	sample451	control	22	28	34
NPDRN	sample452	control	22	26	33
NPDRN	sample453	control	22	31	34
NPDRN	sample454	control	22	20	34
NPDRN	sample455	control	22	26	35
NPDRN	sample456	control	22	22	34
NPDRN	sample457	case	22	19	34
NPDRN	sample458	control	23	30	34
NPDRN	sample459	control	22	30	34
NPDRN	sample460	control	22	19	33
NPDRN	sample461	control	22	27	33
NPDRN	sample462	control	22	27	34
NPDRN	sample463	control	22	33	32
NPDRN	sample464	control	22	25	36
NPDRN	sample465	control	22	25	34
NPDRN	sample466	control	22	24	36
NPDRN	sample467	control	22	26	34
NPDRN	sample468	case	22	33	36
NPDRN	sample469	control	22	24	36
NPDRN	sample470	control	22	22	36
NPDRN	sample471	control	22	31	34
NPDRN	sample472	control	22	27	35
NPDRN	sample473	control	22	35	35
NPDRN	sample474	control	22	33	35
NPDRN	sample475	control	22	20	34
NPDRN	sample476	control	22	28	33
NPDRN	sample477	control	22	32	34
NPDRN	sample478	control	22	23	34
NPDRN	sample479	case	25	29	34
NPDRN	sample480	control	29	20	34
NPDRN	sample481	control	22	27	33
NPDRN	sample482	control	22	19	32
NPDRN	sample483	control	22	29	38
NPDRN	sample484	control	22	25	34
NPDRN	sample485	control	25	24	32
NPDRN	sample486	control	17	28	34
NPDRN	sample487	control	22	23	33
NPDRN	sample488	control	22	32	34
NPDRN	sample489	control	22	33	34
NPDRN	sample490	case	29	30	34
NPDRN	sample491	control	22	25	36
NPDRN	sample492	control	22	36	36
NPDRN	sample493	control	22	22	34
NPDRN	sample494	control	22	29	34
NPDRN	sample495	control	22	32	33
NPDRN	sample496	control	29	25	39
NPDRN	sample497	control	22	26	34
NPDRN	sample498	control	22	26	34
NPDRN	sample499	control	NA	NA	NA
NPDRN	sample500	case	22	22	35
NPDRN	sample501	case	22	26	34
NPDRN	sample502	case	22	28	38
NPDRN	sample503	case	22	31	38
NPDRN	sample504	case	24	27	34
NPDRN	sample505	case	22	32	34
NPDRN	sample506	case	22	34	34
NPDRN	sample507	case	22	23	34
NPDRN	sample508	case	22	27	38
NPDRN	sample509	case	22	26	36
NPDRN	sample510	case	22	19	35
NPDRN	sample511	case	22	21	34
NPDRN	sample512	case	23	22	32
NPDRN	sample513	case	22	20	34
NPDRN	sample514	case	22	25	35
NPDRN	sample515	case	22	30	35
NPDRN	sample516	case	31	46	35	58
NPDRN	sample517	case	22	21	34
NPDRN	sample518	case	22	19	34
NPDRN	sample519	case	22	21	38
NPDRN	sample520	case	24	20	36
NPDRN	sample521	case	22	19	36
NPDRN	sample522	case	28	28	33
NPDRN	sample523	case	22	23	38
NPDRN	sample524	case	24	22	34
NPDRN	sample525	case	24	20	36
NPDRN	sample526	case	22	34	34
NPDRN	sample527	case	22	41	35
NPDRN	sample528	case	22	19	35
NPDRN	sample529	case	22	32	39
NPDRN	sample530	case	23	25	35
NPDRN	sample531	case	22	21	34
NPDRN	sample532	case	22	31	34
NPDRN	sample533	case	22	26	34
NPDRN	sample534	case	22	27	35
NPDRN	sample535	case	22	31	38
NPDRN	sample536	case	22	25	34
NPDRN	sample537	case	23	29	34
NPDRN	sample538	case	23	28	34
NPDRN	sample539	case	22	20	34
NPDRN	sample540	case	22	24	35
NPDRN	sample541	case	22	24	34
NPDRN	sample542	case	22	16	36
NPDRN	sample543	case	23	30	33
NPDRN	sample544	case	22	29	36
NPDRN	sample545	case	22	29	36
NPDRN	sample546	case	22	31	36
NPDRN	sample547	case	22	26	34
NPDRN	sample548	case	22	32	34
NPDRN	sample549	case	23	19	38
NPDRN	sample550	case	25	24	34
NPDRN	sample551	case	22	24	36
NPDRN	sample552	case	22	29	34
NPDRN	sample553	case	22	29	34
NPDRN	sample554	case	22	32	35
NPDRN	sample555	case	22	28	34
NPDRN	sample556	case	21	34	36
NPDRN	sample557	case	22	28	35
NPDRN	sample558	case	22	18	33
NPDRN	sample559	case	22	31	33
NPDRN	sample560	case	23	19	34
NPDRN	sample561	case	22	31	35
NPDRN	sample562	case	22	19	35
NPDRN	sample563	case	22	21	36
NPDRN	sample564	case	22	26	35
NPDRN	sample565	case	22	33	34
NPDRN	sample566	case	22	16	32
NPDRN	sample567	case	22	29	36
NPDRN	sample568	case	22	27	32
NPDRN	sample569	case	22	22	36
NPDRN	sample570	case	22	21	34
NPDRN	sample571	case	22	33	34
NPDRN	sample572	case	23	20	34
NPDRN	sample573	case	22	26	34
NPDRN	sample574	case	22	19	36
NPDRN	sample575	case	22	23	34
NPDRN	sample576	case	22	28	34
NPDRN	sample577	case	22	20	34
NPDRN	sample578	case	23	29	35
NPDRN	sample579	case	22	33	35
NPDRN	sample580	case	22	34	34
NPDRN	sample581	case	22	19	34
NPDRN	sample582	case	22	15	35
NPDRN	sample583	case	22	29	35
NPDRN	sample584	case	22	21	34
NPDRN	sample585	case	22	25	36
NPDRN	sample586	case	22	23	34
NPDRN	sample587	case	24	28	34
NPDRN	sample588	case	22	27	34
NPDRN	sample589	case	22	22	40
NPDRN	sample590	case	22	19	35

[truncated: 2 more sheets: SupplementaryTable11, SupplementaryTable12]
